# Supplementary material for: Effect of flubendazole on developing stages of Loa loa in vitro and in vivo: a new approach for screening filaricidal agents
Source: Parasit Vectors. 2019 Jan 8;12:14. doi: 10.1186/s13071-018-3282-x (PMC6323797; doi:10.1186/s13071-018-3282-x)
Supplement: Supplementary file 1 — Table S1. Average and standard deviation value of the % motility of L3 in presence of tested drugs at different scoring days. (XLSX 17 kb) [file 13071_2018_3282_MOESM1_ESM.xlsx]

## Sheet: Sheet2
Additional file 1: Table S1. Average and standard deviation value of the motility of L3 in presence of tested drug at different scoring days
								Average of Motility																					Standard Deviation of Motility
		Incubation time (day)																			Incubation time (day)
Drug name	Concentration (µg/ml)	0	1	2	3	4	5	6	8	9	10	11	12	14	15	17	19	21		0	1	2	3	4	5	6	8	9	10	11	12	14	15	17	19	21
FLBZ	0	100	100	100	100	100	99.8818	99.0632	98.289	98.3261	96.2395	93.9047	87.3879	71.1503	56.6148	40.7499	41.9675	42.011		0	0	0	0	0	0.289538	1.81945	0.925922	1.05558	1.35087	3.8168	1.58323	6.70653	4.3995	5.69928	4.06265	1.92466
FLBZ	0.05	100	100	95.1136	98.7291	88.1419	85.56	88.1575	85.5846	80.5737	75.6303	70.622	53.8853	48.6129	40.4606	35.1314	32.0261	30.6826		0	0	2.65505	1.10196	4.76259	5.79764	5.48952	2.47527	5.65015	8.95045	5.64242	10.6399	3.38535	4.2173	3.25961	2.26412	6.2637
FLBZ	0.1	100	100	94.8056	98.7639	88.0423	89.6667	88.5278	91.0972	86.4028	79.0185	68.8568	48.1373	42.875	37.9459	38.7222	27.6944	31.5972		0	0	1.13141	0.168393	3.4557	1.85592	0.914138	0.782106	3.24688	5.07546	8.25956	1.36739	5.67814	6.00073	2.26282	2.71868	4.01912
FLBZ	0.5	100	100	95.3371	91.8141	85.7235	64.8358	82.9703	74.4837	78.5963	66.0617	54.0672	45.6079	39.8479	18.7081	35.6322	16.4532	15.7508		0	0	1.18813	1.39845	3.61611	6.04715	4.0364	2.54094	5.01502	4.38711	5.96882	4.76491	7.21085	4.31753	2.29885	1.93003	2.08778
FLBZ	1	100	86.2978	91.3082	86.0942	84.5713	52.6285	76.1142	55.8803	48.8341	52.4141	45.0389	38.5177	25.7346	14.0544	22.8744	9.21301	7.73679		0	1.94689	1.56947	3.23597	4.56695	2.85004	4.44776	11.459	2.28979	1.52921	2.57828	4.62638	2.61356	1.45762	1.28517	4.31988	5.10937
FLBZ	10	100	93.4905	92.6016	87.2363	69.6057	34.2051	40.9286	21.6182	14.5356	11.3276	8.23601	5.29639	7.25199	3.03704	2.49462	0.871795	0.444444		0	0.137662	1.67583	2.83011	3.40256	0.755432	1.0984	3.3578	2.02694	3.44928	1.91335	1.26289	3.299	4.33381	2.68326	0.755432	0.7698
HFLBZ	0	100	100	100	100	100	99.8818	99.0632	98.289	98.3261	96.2395	93.9047	87.3879	71.1503	56.6148	40.7499	41.9675	42.011		0	0	0	0	0	0.289538	1.81945	0.925922	1.05558	1.35087	3.8168	1.58323	6.70653	4.3995	5.69928	4.06265	1.92466
HFLBZ	0.05	100	100	100	100	100	100	100	98.2236	97.6406	96.7524	90.079	84.8205	76.4951	60.1835	47.8904	44.0113	43.8425		0	0	0	0	0	0	0	1.58127	1.04996	1.16327	1.64338	4.1924	2.94994	8.32483	1.32082	6.90747	2.71976
HFLBZ	0.1	100	100	100	100	100	98.7622	99.332	94.7876	97.2703	96.9854	91.9241	86.889	68.3944	52.2238	49.4972	43.9518	40.3127		0	0	0	0	0	1.28434	0.597014	0.497979	2.63871	2.36722	6.63073	2.40355	6.19393	6.52062	5.41417	2.36501	0.675368
HFLBZ	0.5	100	100	99.6416	98.988	98.8387	93.575	90.0367	92.8065	91.992	82.7083	79.3178	72.9891	55.8562	51.0734	36.5326	37.4144	32.4934		0	0	0.620807	0.981921	1.08554	2.41187	0.722978	0.597771	3.3954	4.305	8.34438	9.38213	6.38702	6.85382	6.06445	3.08864	3.10201
HFLBZ	1	100	100	95.9737	98.6195	91.2425	86.0812	83.5245	85.3763	83.1661	75.8423	67.317	57.1062	41.7682	34.767	21.6607	32.27	27.5149		0	0	0.604379	1.533	3.13827	1.66747	2.84858	2.2349	1.36969	1.42786	3.70935	7.86139	3.42483	2.72048	3.89913	3.94694	5.12762
HFLBZ	10	100	89.7161	92.5746	92.8369	86.0511	75.6099	74.8217	53.4077	47.0295	39.1597	36.7209	23.5851	14.8775	9.11815	7.7694	2.27183	0		0	3.03001	1.16926	1.19298	1.94902	1.10855	1.19582	2.39333	1.93749	1.03668	3.97169	2.09999	2.54353	3.36339	1.76402	1.59555	0
RFLBZ	0	100	100	100	100	100	99.8818	99.0632	98.289	98.3261	96.2395	93.9047	87.3879	71.1503	56.6148	40.7499	41.9675	42.011		0	0	0	0	0	0.289538	1.81945	0.925922	1.05558	1.35087	3.8168	1.58323	6.70653	4.3995	5.69928	4.06265	1.92466
RFLBZ	0.05	100	100	100	100	95.384	86.1472	82.4796	85.9307	82.6166	68.0097	73.1092	58.1153	45.6229	35.2637	28.4031	30.3912	22.4747		0	0	0	0	2.29395	4.56089	8.41657	3.56322	9.23228	10.0404	5.58119	15.0904	10.7889	7.53798	9.1213	5.42913	9.35026
RFLBZ	0.1	100	100	100	100	94.9538	87.7638	86.6721	87.5433	81.0999	75.932	77.3763	67.5515	54.6068	44.8739	35.9074	33.0355	30.4643		0	0	0	0	0.610595	2.83808	2.02462	2.8313	3.74196	3.66935	4.22008	2.25516	3.43842	3.00383	3.64537	3.25101	0.539478
RFLBZ	0.5	100	100	100	97.8186	89.5997	84.1318	82.3039	80.5882	82.9085	73.8901	74.0889	58.3987	44.281	39.5221	33.8399	30.0613	26.6217		0	0	0	0.282661	0.392412	2.27401	4.50954	1.55632	2.33311	1.60128	0.795833	3.58894	2.68864	2.86028	1.79464	1.79387	1.50772
RFLBZ	1	100	97.3868	98.1465	95.0926	87.3251	79.4239	79.4603	79.5885	77.0576	53.8889	67.7489	52.3457	42.7572	37.6955	29.722	28.9918	25.9179		0	1.02613	0.802578	0.699059	1.35989	3.98056	3.02122	2.69516	2.80055	1.46986	3.27549	3.80119	5.7647	2.45857	2.23332	1.64519	0.846101
RFLBZ	10	100	89.333	95.847	91.2665	86.295	80.6448	77.7452	82.3172	75.486	46.9482	61.0327	57.4529	33.3522	35.874	28.685	27.8549	20.3913		0	1.75576	1.43273	2.08054	1.82879	5.90489	1.0444	1.79705	2.65638	0.945202	6.0334	1.32857	3.30065	3.22791	2.90545	3.50687	3.7041
