# Supplementary material for: Effect of flubendazole on developing stages of Loa loa in vitro and in vivo: a new approach for screening filaricidal agents
Source: Parasit Vectors. 2019 Jan 8;12:14. doi: 10.1186/s13071-018-3282-x (PMC6323797; doi:10.1186/s13071-018-3282-x)
Supplement: Supplementary file 5 — Table S3. Dataset for in vitro effect of flubendazole and derivatives at different concentrations on Loa loa L3. (CSV 48 kb) [file 13071_2018_3282_MOESM5_ESM.csv]

Additional file 5: Table S3. Dataset for in vitro effect of Flubendazole and derivatives at different concentrations on Loa loa microfilariae
Experiment	Days	BasicMedium	Concentration	LOGConcentration	Motility	Mortality	Numberofworms	T90	T50	Molting	Molting_A	DrugName
1	0	DMEM	0.05	0.02	100	0	17	5.063756	16.298814		0	FLBZ
1	1	DMEM	0.05	0.02	100	0					0	FLBZ
1	2	DMEM	0.05	0.02	92.857143	0					0	FLBZ
1	3	DMEM	0.05	0.02	100	0					0	FLBZ
1	4	DMEM	0.05	0.02	92.857143	0					0	FLBZ
1	5	DMEM	0.05	0.02	79.166667	0					0	FLBZ
1	6	DMEM	0.05	0.02	85.714286	0					0	FLBZ
1	8	DMEM	0.05	0.02	83.333333	0					0	FLBZ
1	9	DMEM	0.05	0.02	83.333333	0					0	FLBZ
1	10	DMEM	0.05	0.02	85.714286	0					0	FLBZ
1	11	DMEM	0.05	0.02	77.083333	0					0	FLBZ
1	12	DMEM	0.05	0.02	66.666667	0					0	FLBZ
1	12	DMEM	0.05	0.02	43.137255	17.647059					0	FLBZ
1	14	DMEM	0.05	0.02	48.888889	20					0	FLBZ
1	15	DMEM	0.05	0.02	45.238095	21.428571					0	FLBZ
1	17	DMEM	0.05	0.02	31.372549	17.647059					0	FLBZ
1	19	DMEM	0.05	0.02	33.333333	18.75					0	FLBZ
1	21	DMEM	0.05	0.02	33.333333	14.285714					0	FLBZ
1	0	DMEM	0.1	0.04	100	0	25	5.126961	15.514202		0	FLBZ
1	1	DMEM	0.1	0.04	100	0					0	FLBZ
1	2	DMEM	0.1	0.04	94.666667	0					0	FLBZ
1	3	DMEM	0.1	0.04	98.666667	0					0	FLBZ
1	4	DMEM	0.1	0.04	84.126984	0					0	FLBZ
1	5	DMEM	0.1	0.04	89.333333	0					0	FLBZ
1	6	DMEM	0.1	0.04	88	0					0	FLBZ
1	8	DMEM	0.1	0.04	90.666667	0					0	FLBZ
1	9	DMEM	0.1	0.04	88	0					0	FLBZ
1	10	DMEM	0.1	0.04	84.722222	0					0	FLBZ
1	11	DMEM	0.1	0.04	76.923077	0					0	FLBZ
1	12	DMEM	0.1	0.04	48.484848	18.181818					0	FLBZ
1	12	DMEM	0.1	0.04	49.462366	22.580645					0	FLBZ
1	14	DMEM	0.1	0.04	49.333333	12					0	FLBZ
1	15	DMEM	0.1	0.04	44	12					0	FLBZ
1	17	DMEM	0.1	0.04	41.333333	4					0	FLBZ
1	19	DMEM	0.1	0.04	30.666667	8					0	FLBZ
1	21	DMEM	0.1	0.04	36	12					0	FLBZ
1	0	DMEM	0.5	0.18	100	0	29	3.658152	12.55213		0	FLBZ
1	1	DMEM	0.5	0.18	100	0					0	FLBZ
1	2	DMEM	0.5	0.18	95.402299	0					0	FLBZ
1	3	DMEM	0.5	0.18	91.954023	0					0	FLBZ
1	4	DMEM	0.5	0.18	87.356322	0					0	FLBZ
1	5	DMEM	0.5	0.18	68.965517	0					0	FLBZ
1	6	DMEM	0.5	0.18	82.142857	0					0	FLBZ
1	8	DMEM	0.5	0.18	77.011494	0					0	FLBZ
1	9	DMEM	0.5	0.18	81.609195	0					0	FLBZ
1	10	DMEM	0.5	0.18	70.114943	0					0	FLBZ
1	11	DMEM	0.5	0.18	60.91954	10.344828					0	FLBZ
1	12	DMEM	0.5	0.18	48.275862	6.896552					0	FLBZ
1	12	DMEM	0.5	0.18	49.074074	16.666667					0	FLBZ
1	14	DMEM	0.5	0.18	44.827586	3.448276					0	FLBZ
1	15	DMEM	0.5	0.18	19.54023	48.275862					0	FLBZ
1	17	DMEM	0.5	0.18	35.632184	6.896552					0	FLBZ
1	19	DMEM	0.5	0.18	14.942529	55.172414					0	FLBZ
1	21	DMEM	0.5	0.18	16.091954	51.724138					0	FLBZ
1	0	DMEM	1	0.3	100	0	29	1.90099	9.939047		0	FLBZ
1	1	DMEM	1	0.3	85.057471	0					0	FLBZ
1	2	DMEM	1	0.3	93.103448	0					0	FLBZ
1	3	DMEM	1	0.3	89.655172	0					0	FLBZ
1	4	DMEM	1	0.3	88.095238	0					0	FLBZ
1	5	DMEM	1	0.3	50.574713	0					0	FLBZ
1	6	DMEM	1	0.3	73.563218	0					0	FLBZ
1	8	DMEM	1	0.3	55.172414	0					0	FLBZ
1	9	DMEM	1	0.3	48.275862	0					0	FLBZ
1	10	DMEM	1	0.3	51.724138	0					0	FLBZ
1	11	DMEM	1	0.3	47.126437	0					0	FLBZ
1	12	DMEM	1	0.3	43.678161	0					0	FLBZ
1	12	DMEM	1	0.3	38.541667	21.875					0	FLBZ
1	14	DMEM	1	0.3	28.735632	13.793103					0	FLBZ
1	15	DMEM	1	0.3	13.793103	58.62069					0	FLBZ
1	17	DMEM	1	0.3	24.137931	27.586207					0	FLBZ
1	19	DMEM	1	0.3	9.195402	72.413793					0	FLBZ
1	21	DMEM	1	0.3	5.747126	82.758621					0	FLBZ
1	0	DMEM	10	1.04	100	0	25	1.248728	4.871287		0	FLBZ
1	1	DMEM	10	1.04	93.333333	0					0	FLBZ
1	2	DMEM	10	1.04	90.666667	0					0	FLBZ
1	3	DMEM	10	1.04	84	0					0	FLBZ
1	4	DMEM	10	1.04	73.333333	0					0	FLBZ
1	5	DMEM	10	1.04	34.666667	0					0	FLBZ
1	6	DMEM	10	1.04	41.025641	0					0	FLBZ
1	8	DMEM	10	1.04	24	44					0	FLBZ
1	9	DMEM	10	1.04	16	56					0	FLBZ
1	10	DMEM	10	1.04	14.666667	56					0	FLBZ
1	11	DMEM	10	1.04	8	76					0	FLBZ
1	12	DMEM	10	1.04	6.666667	80					0	FLBZ
1	12	DMEM	10	1.04	3.846154	88.461538					0	FLBZ
1	14	DMEM	10	1.04	9.333333	72					0	FLBZ
1	15	DMEM	10	1.04	0	100					0	FLBZ
1	17	DMEM	10	1.04	5.333333	84					0	FLBZ
1	19	DMEM	10	1.04	1.333333	96					0	FLBZ
1	21	DMEM	10	1.04	1.333333	96					0	FLBZ
1	0	DMEM	DMSO(0.1%)	0	100	0	29	10.843242	17.779859		0	FLBZ
1	0	DMEM	DMSO(0.1%)	0	100	0	22	10.866667	17.178662		0	FLBZ
1	1	DMEM	DMSO(0.1%)	0	100	0					0	FLBZ
1	1	DMEM	DMSO(0.1%)	0	100	0					0	FLBZ
1	2	DMEM	DMSO(0.1%)	0	100	0					0	FLBZ
1	2	DMEM	DMSO(0.1%)	0	100	0					0	FLBZ
1	3	DMEM	DMSO(0.1%)	0	100	0					0	FLBZ
1	3	DMEM	DMSO(0.1%)	0	100	0					0	FLBZ
1	4	DMEM	DMSO(0.1%)	0	100	0					0	FLBZ
1	4	DMEM	DMSO(0.1%)	0	100	0					0	FLBZ
1	5	DMEM	DMSO(0.1%)	0	100	0					0	FLBZ
1	5	DMEM	DMSO(0.1%)	0	100	0					0	FLBZ
1	6	DMEM	DMSO(0.1%)	0	100	0					0	FLBZ
1	6	DMEM	DMSO(0.1%)	0	95.454545	0					0	FLBZ
1	8	DMEM	DMSO(0.1%)	0	98.850575	0					0	FLBZ
1	8	DMEM	DMSO(0.1%)	0	96.969697	0					0	FLBZ
1	9	DMEM	DMSO(0.1%)	0	98.850575	0					0	FLBZ
1	9	DMEM	DMSO(0.1%)	0	98.484848	0					0	FLBZ
1	10	DMEM	DMSO(0.1%)	0	97.701149	0					0	FLBZ
1	10	DMEM	DMSO(0.1%)	0	95.454545	0					0	FLBZ
1	11	DMEM	DMSO(0.1%)	0	95.555556	0				1	2.222222	FLBZ
1	11	DMEM	DMSO(0.1%)	0	86.363636	0					0	FLBZ
1	12	DMEM	DMSO(0.1%)	0	88.505747	0				3	10.344828	FLBZ
1	12	DMEM	DMSO(0.1%)	0	86.363636	0				1	4.545455	FLBZ
1	14	DMEM	DMSO(0.1%)	0	67.816092	0				7	24.137931	FLBZ
1	14	DMEM	DMSO(0.1%)	0	62.121212	0				5	22.727273	FLBZ
1	15	DMEM	DMSO(0.1%)	0	59.770115	0				7	24.137931	FLBZ
1	15	DMEM	DMSO(0.1%)	0	51.515152	0				5	22.727273	FLBZ
1	17	DMEM	DMSO(0.1%)	0	39.08046	10.344828				8	27.586207	FLBZ
1	17	DMEM	DMSO(0.1%)	0	36.363636	18.181818				6	27.272727	FLBZ
1	19	DMEM	DMSO(0.1%)	0	45.977011	0				9	31.034483	FLBZ
1	19	DMEM	DMSO(0.1%)	0	39.393939	4.545455				6	27.272727	FLBZ
1	21	DMEM	DMSO(0.1%)	0	40.909091	0				6	27.272727	FLBZ
1	21	DMEM	DMSO(0.1%)	0	41.37931	3.448276				9	31.034483	FLBZ
1	0	DMEM	0.05	0.02	100	0	22	10.247567	16.645043		0	HFLBZ
1	1	DMEM	0.05	0.02	100	0					0	HFLBZ
1	2	DMEM	0.05	0.02	100	0					0	HFLBZ
1	3	DMEM	0.05	0.02	100	0					0	HFLBZ
1	4	DMEM	0.05	0.02	100	0					0	HFLBZ
1	5	DMEM	0.05	0.02	100	0					0	HFLBZ
1	6	DMEM	0.05	0.02	100	0					0	HFLBZ
1	8	DMEM	0.05	0.02	96.969697	0					0	HFLBZ
1	9	DMEM	0.05	0.02	96.969697	0					0	HFLBZ
1	10	DMEM	0.05	0.02	95.454545	0					0	HFLBZ
1	11	DMEM	0.05	0.02	89.393939	0					0	HFLBZ
1	12	DMEM	0.05	0.02	89.393939	0					0	HFLBZ
1	14	DMEM	0.05	0.02	73.913043	8.695652					0	HFLBZ
1	15	DMEM	0.05	0.02	51.515152	0					0	HFLBZ
1	17	DMEM	0.05	0.02	48.484848	9.090909				3	13.636364	HFLBZ
1	19	DMEM	0.05	0.02	36.231884	13.043478				3	13.043478	HFLBZ
1	21	DMEM	0.05	0.02	46.969697	4.545455				3	13.636364	HFLBZ
1	0	DMEM	0.1	0.04	100	0	21	10.324298	17.902821		0	HFLBZ
1	1	DMEM	0.1	0.04	100	0					0	HFLBZ
1	2	DMEM	0.1	0.04	100	0					0	HFLBZ
1	3	DMEM	0.1	0.04	100	0					0	HFLBZ
1	4	DMEM	0.1	0.04	100	0					0	HFLBZ
1	5	DMEM	0.1	0.04	100	0					0	HFLBZ
1	6	DMEM	0.1	0.04	100	0					0	HFLBZ
1	8	DMEM	0.1	0.04	95.238095	0					0	HFLBZ
1	9	DMEM	0.1	0.04	98.412698	0					0	HFLBZ
1	10	DMEM	0.1	0.04	98.412698	0					0	HFLBZ
1	11	DMEM	0.1	0.04	92.424242	0					0	HFLBZ
1	12	DMEM	0.1	0.04	84.126984	0					0	HFLBZ
1	14	DMEM	0.1	0.04	66.666667	0					0	HFLBZ
1	15	DMEM	0.1	0.04	57.142857	0					0	HFLBZ
1	17	DMEM	0.1	0.04	54.385965	0				0	0	HFLBZ
1	19	DMEM	0.1	0.04	46.031746	4.761905				1	4.761905	HFLBZ
1	21	DMEM	0.1	0.04	39.68254	0				1	4.761905	HFLBZ
1	0	DMEM	0.5	0.18	100	0	25	7.738784	17.184148		0	HFLBZ
1	1	DMEM	0.5	0.18	100	0					0	HFLBZ
1	2	DMEM	0.5	0.18	100	0					0	HFLBZ
1	3	DMEM	0.5	0.18	100	0					0	HFLBZ
1	4	DMEM	0.5	0.18	98.666667	0					0	HFLBZ
1	5	DMEM	0.5	0.18	96	0					0	HFLBZ
1	6	DMEM	0.5	0.18	90.666667	0					0	HFLBZ
1	8	DMEM	0.5	0.18	93.333333	0					0	HFLBZ
1	9	DMEM	0.5	0.18	94.666667	0					0	HFLBZ
1	10	DMEM	0.5	0.18	86.666667	0					0	HFLBZ
1	11	DMEM	0.5	0.18	85.333333	4					0	HFLBZ
1	12	DMEM	0.5	0.18	77.333333	0					0	HFLBZ
1	14	DMEM	0.5	0.18	62.666667	0					0	HFLBZ
1	15	DMEM	0.5	0.18	57.333333	0					0	HFLBZ
1	17	DMEM	0.5	0.18	37.333333	8					0	HFLBZ
1	19	DMEM	0.5	0.18	40.57971	8.695652					0	HFLBZ
1	21	DMEM	0.5	0.18	36	4					0	HFLBZ
1	0	DMEM	1	0.3	100	0	30	5.205584	14.241776		0	HFLBZ
1	1	DMEM	1	0.3	100	0					0	HFLBZ
1	2	DMEM	1	0.3	96.666667	0					0	HFLBZ
1	3	DMEM	1	0.3	100	0					0	HFLBZ
1	4	DMEM	1	0.3	94.444444	0					0	HFLBZ
1	5	DMEM	1	0.3	87.777778	0					0	HFLBZ
1	6	DMEM	1	0.3	86.666667	0					0	HFLBZ
1	8	DMEM	1	0.3	86.666667	0					0	HFLBZ
1	9	DMEM	1	0.3	83.333333	0					0	HFLBZ
1	10	DMEM	1	0.3	76.666667	0					0	HFLBZ
1	11	DMEM	1	0.3	63.44086	12.903226					0	HFLBZ
1	12	DMEM	1	0.3	48.809524	10.714286					0	HFLBZ
1	14	DMEM	1	0.3	45.555556	3.333333					0	HFLBZ
1	15	DMEM	1	0.3	34.444444	23.333333					0	HFLBZ
1	17	DMEM	1	0.3	23.333333	46.666667					0	HFLBZ
1	19	DMEM	1	0.3	36.666667	10					0	HFLBZ
1	21	DMEM	1	0.3	33.333333	10					0	HFLBZ
1	0	DMEM	10	1.04	100	0	17	2.04901	9.382453		0	HFLBZ
1	1	DMEM	10	1.04	92.156863	0					0	HFLBZ
1	2	DMEM	10	1.04	91.22807	0					0	HFLBZ
1	3	DMEM	10	1.04	94.202899	0					0	HFLBZ
1	4	DMEM	10	1.04	86.27451	0					0	HFLBZ
1	5	DMEM	10	1.04	76.470588	0					0	HFLBZ
1	6	DMEM	10	1.04	73.684211	0					0	HFLBZ
1	8	DMEM	10	1.04	52.941176	0					0	HFLBZ
1	9	DMEM	10	1.04	49.122807	0					0	HFLBZ
1	10	DMEM	10	1.04	40.350877	15.789474					0	HFLBZ
1	11	DMEM	10	1.04	40.350877	15.789474					0	HFLBZ
1	12	DMEM	10	1.04	25.490196	23.529412					0	HFLBZ
1	14	DMEM	10	1.04	16.666667	50					0	HFLBZ
1	15	DMEM	10	1.04	11.764706	64.705882					0	HFLBZ
1	17	DMEM	10	1.04	9.803922	70.588235					0	HFLBZ
1	19	DMEM	10	1.04	1.960784	94.117647					0	HFLBZ
1	21	DMEM	10	1.04	0	100					0	HFLBZ
1	0	DMEM	DMSO(0.1%)	0	100	0	29	10.843242	17.779859		0	HFLBZ
1	0	DMEM	DMSO(0.1%)	0	100	0	22	10.866667	17.178662		0	HFLBZ
1	1	DMEM	DMSO(0.1%)	0	100	0					0	HFLBZ
1	1	DMEM	DMSO(0.1%)	0	100	0					0	HFLBZ
1	2	DMEM	DMSO(0.1%)	0	100	0					0	HFLBZ
1	2	DMEM	DMSO(0.1%)	0	100	0					0	HFLBZ
1	3	DMEM	DMSO(0.1%)	0	100	0					0	HFLBZ
1	3	DMEM	DMSO(0.1%)	0	100	0					0	HFLBZ
1	4	DMEM	DMSO(0.1%)	0	100	0					0	HFLBZ
1	4	DMEM	DMSO(0.1%)	0	100	0					0	HFLBZ
1	5	DMEM	DMSO(0.1%)	0	100	0					0	HFLBZ
1	5	DMEM	DMSO(0.1%)	0	100	0					0	HFLBZ
1	6	DMEM	DMSO(0.1%)	0	100	0					0	HFLBZ
1	6	DMEM	DMSO(0.1%)	0	95.454545	0					0	HFLBZ
1	8	DMEM	DMSO(0.1%)	0	98.850575	0					0	HFLBZ
1	8	DMEM	DMSO(0.1%)	0	96.969697	0					0	HFLBZ
1	9	DMEM	DMSO(0.1%)	0	98.850575	0					0	HFLBZ
1	9	DMEM	DMSO(0.1%)	0	98.484848	0					0	HFLBZ
1	10	DMEM	DMSO(0.1%)	0	97.701149	0					0	HFLBZ
1	10	DMEM	DMSO(0.1%)	0	95.454545	0					0	HFLBZ
1	11	DMEM	DMSO(0.1%)	0	95.555556	0				1	2.222222	HFLBZ
1	11	DMEM	DMSO(0.1%)	0	86.363636	0					0	HFLBZ
1	12	DMEM	DMSO(0.1%)	0	88.505747	0				3	10.344828	HFLBZ
1	12	DMEM	DMSO(0.1%)	0	86.363636	0				1	4.545455	HFLBZ
1	14	DMEM	DMSO(0.1%)	0	67.816092	0				7	24.137931	HFLBZ
1	14	DMEM	DMSO(0.1%)	0	62.121212	0				5	22.727273	HFLBZ
1	15	DMEM	DMSO(0.1%)	0	59.770115	0				7	24.137931	HFLBZ
1	15	DMEM	DMSO(0.1%)	0	51.515152	0				5	22.727273	HFLBZ
1	17	DMEM	DMSO(0.1%)	0	39.08046	10.344828				8	27.586207	HFLBZ
1	17	DMEM	DMSO(0.1%)	0	36.363636	18.181818				6	27.272727	HFLBZ
1	19	DMEM	DMSO(0.1%)	0	45.977011	0				9	31.034483	HFLBZ
1	19	DMEM	DMSO(0.1%)	0	39.393939	4.545455				6	27.272727	HFLBZ
1	21	DMEM	DMSO(0.1%)	0	40.909091	0				6	27.272727	HFLBZ
1	21	DMEM	DMSO(0.1%)	0	41.37931	3.448276				9	31.034483	HFLBZ
1	0	DMEM	0.05	0.02	100	0	11	4.740504	12.60319		0	RFLBZ
1	1	DMEM	0.05	0.02	100	0					0	RFLBZ
1	2	DMEM	0.05	0.02	100	0					0	RFLBZ
1	3	DMEM	0.05	0.02	100	0					0	RFLBZ
1	4	DMEM	0.05	0.02	96.969697	0					0	RFLBZ
1	5	DMEM	0.05	0.02	81.818182	0					0	RFLBZ
1	6	DMEM	0.05	0.02	75.757576	0					0	RFLBZ
1	8	DMEM	0.05	0.02	81.818182	0					0	RFLBZ
1	9	DMEM	0.05	0.02	81.818182	0					0	RFLBZ
1	10	DMEM	0.05	0.02	56.666667	0					0	RFLBZ
1	11	DMEM	0.05	0.02	66.666667	0					0	RFLBZ
1	12	DMEM	0.05	0.02	40.740741	22.222222					0	RFLBZ
1	14	DMEM	0.05	0.02	33.333333	0					0	RFLBZ
1	15	DMEM	0.05	0.02	26.666667	20					0	RFLBZ
1	17	DMEM	0.05	0.02	18.181818	45.454545					0	RFLBZ
1	19	DMEM	0.05	0.02	24.242424	27.272727					0	RFLBZ
1	21	DMEM	0.05	0.02	12.121212	63.636364					0	RFLBZ
1	0	DMEM	0.1	0.04	100	0	29	6.292428	15.796858		0	RFLBZ
1	1	DMEM	0.1	0.04	100	0					0	RFLBZ
1	2	DMEM	0.1	0.04	100	0					0	RFLBZ
1	3	DMEM	0.1	0.04	100	0					0	RFLBZ
1	4	DMEM	0.1	0.04	94.252874	0					0	RFLBZ
1	5	DMEM	0.1	0.04	90.804598	0					0	RFLBZ
1	6	DMEM	0.1	0.04	86.206897	0					0	RFLBZ
1	8	DMEM	0.1	0.04	90.804598	0					0	RFLBZ
1	9	DMEM	0.1	0.04	83.908046	0					0	RFLBZ
1	10	DMEM	0.1	0.04	73.563218	0					0	RFLBZ
1	11	DMEM	0.1	0.04	82.222222	0					0	RFLBZ
1	12	DMEM	0.1	0.04	70.114943	0					0	RFLBZ
1	14	DMEM	0.1	0.04	57.471264	0					0	RFLBZ
1	15	DMEM	0.1	0.04	47.126437	3.448276					0	RFLBZ
1	17	DMEM	0.1	0.04	35.632184	13.793103					0	RFLBZ
1	19	DMEM	0.1	0.04	36.781609	6.896552					0	RFLBZ
1	21	DMEM	0.1	0.04	29.885057	10.344828					0	RFLBZ
1	0	DMEM	0.5	0.18	100	0	32	5.183259	14.43603		0	RFLBZ
1	1	DMEM	0.5	0.18	100	0					0	RFLBZ
1	2	DMEM	0.5	0.18	100	0					0	RFLBZ
1	3	DMEM	0.5	0.18	97.916667	0					0	RFLBZ
1	4	DMEM	0.5	0.18	89.583333	0					0	RFLBZ
1	5	DMEM	0.5	0.18	84.375	0					0	RFLBZ
1	6	DMEM	0.5	0.18	87.5	0					0	RFLBZ
1	8	DMEM	0.5	0.18	82.352941	0					0	RFLBZ
1	9	DMEM	0.5	0.18	80.392157	0					0	RFLBZ
1	10	DMEM	0.5	0.18	75.641026	0					0	RFLBZ
1	11	DMEM	0.5	0.18	73.737374	0					0	RFLBZ
1	12	DMEM	0.5	0.18	62.5	0					0	RFLBZ
1	14	DMEM	0.5	0.18	45.833333	0					0	RFLBZ
1	15	DMEM	0.5	0.18	40.625	9.375					0	RFLBZ
1	17	DMEM	0.5	0.18	33.333333	12.5					0	RFLBZ
1	19	DMEM	0.5	0.18	28.125	15.625					0	RFLBZ
1	21	DMEM	0.5	0.18	26.041667	21.875					0	RFLBZ
1	0	DMEM	1	0.3	100	0	20	3.411481	13.116451		0	RFLBZ
1	1	DMEM	1	0.3	98.333333	0					0	RFLBZ
1	2	DMEM	1	0.3	98.550725	0					0	RFLBZ
1	3	DMEM	1	0.3	95	0					0	RFLBZ
1	4	DMEM	1	0.3	88.888889	0					0	RFLBZ
1	5	DMEM	1	0.3	75	0					0	RFLBZ
1	6	DMEM	1	0.3	76.666667	0					0	RFLBZ
1	8	DMEM	1	0.3	81.666667	0					0	RFLBZ
1	9	DMEM	1	0.3	75	0					0	RFLBZ
1	10	DMEM	1	0.3	53.333333	0					0	RFLBZ
1	11	DMEM	1	0.3	65.151515	0					0	RFLBZ
1	12	DMEM	1	0.3	53.333333	5					0	RFLBZ
1	14	DMEM	1	0.3	40	15					0	RFLBZ
1	15	DMEM	1	0.3	35	10					0	RFLBZ
1	17	DMEM	1	0.3	27.536232	21.73913					0	RFLBZ
1	19	DMEM	1	0.3	28.333333	15					0	RFLBZ
1	21	DMEM	1	0.3	26.086957	21.73913					0	RFLBZ
1	0	DMEM	10	1.04	100	0	23	3.03057	13.09909		0	RFLBZ
1	1	DMEM	10	1.04	88.405797	0					0	RFLBZ
1	2	DMEM	10	1.04	97.101449	0					0	RFLBZ
1	3	DMEM	10	1.04	92.753623	0					0	RFLBZ
1	4	DMEM	10	1.04	88.405797	0					0	RFLBZ
1	5	DMEM	10	1.04	85.507246	0					0	RFLBZ
1	6	DMEM	10	1.04	78.26087	0					0	RFLBZ
1	8	DMEM	10	1.04	82.608696	0					0	RFLBZ
1	9	DMEM	10	1.04	72.463768	0					0	RFLBZ
1	10	DMEM	10	1.04	46.376812	0					0	RFLBZ
1	11	DMEM	10	1.04	66.666667	0					0	RFLBZ
1	12	DMEM	10	1.04	56.521739	4.347826					0	RFLBZ
1	14	DMEM	10	1.04	37.037037	5.555556					0	RFLBZ
1	15	DMEM	10	1.04	34.782609	0					0	RFLBZ
1	17	DMEM	10	1.04	28.985507	13.043478					0	RFLBZ
1	19	DMEM	10	1.04	31.884058	4.347826					0	RFLBZ
1	21	DMEM	10	1.04	23.188406	30.434783					0	RFLBZ
1	0	DMEM	DMSO(0.1%)	0	100	0	29	10.843242	17.779859		0	RFLBZ
1	0	DMEM	DMSO(0.1%)	0	100	0	22	10.866667	17.178662		0	RFLBZ
1	1	DMEM	DMSO(0.1%)	0	100	0					0	RFLBZ
1	1	DMEM	DMSO(0.1%)	0	100	0					0	RFLBZ
1	2	DMEM	DMSO(0.1%)	0	100	0					0	RFLBZ
1	2	DMEM	DMSO(0.1%)	0	100	0					0	RFLBZ
1	3	DMEM	DMSO(0.1%)	0	100	0					0	RFLBZ
1	3	DMEM	DMSO(0.1%)	0	100	0					0	RFLBZ
1	4	DMEM	DMSO(0.1%)	0	100	0					0	RFLBZ
1	4	DMEM	DMSO(0.1%)	0	100	0					0	RFLBZ
1	5	DMEM	DMSO(0.1%)	0	100	0					0	RFLBZ
1	5	DMEM	DMSO(0.1%)	0	100	0					0	RFLBZ
1	6	DMEM	DMSO(0.1%)	0	100	0					0	RFLBZ
1	6	DMEM	DMSO(0.1%)	0	95.454545	0					0	RFLBZ
1	8	DMEM	DMSO(0.1%)	0	98.850575	0					0	RFLBZ
1	8	DMEM	DMSO(0.1%)	0	96.969697	0					0	RFLBZ
1	9	DMEM	DMSO(0.1%)	0	98.850575	0					0	RFLBZ
1	9	DMEM	DMSO(0.1%)	0	98.484848	0					0	RFLBZ
1	10	DMEM	DMSO(0.1%)	0	97.701149	0					0	RFLBZ
1	10	DMEM	DMSO(0.1%)	0	95.454545	0					0	RFLBZ
1	11	DMEM	DMSO(0.1%)	0	95.555556	0				1	2.222222	RFLBZ
1	11	DMEM	DMSO(0.1%)	0	86.363636	0					0	RFLBZ
1	12	DMEM	DMSO(0.1%)	0	88.505747	0				3	10.344828	RFLBZ
1	12	DMEM	DMSO(0.1%)	0	86.363636	0				1	4.545455	RFLBZ
1	14	DMEM	DMSO(0.1%)	0	67.816092	0				7	24.137931	RFLBZ
1	14	DMEM	DMSO(0.1%)	0	62.121212	0				5	22.727273	RFLBZ
1	15	DMEM	DMSO(0.1%)	0	59.770115	0				7	24.137931	RFLBZ
1	15	DMEM	DMSO(0.1%)	0	51.515152	0				5	22.727273	RFLBZ
1	17	DMEM	DMSO(0.1%)	0	39.08046	10.344828				8	27.586207	RFLBZ
1	17	DMEM	DMSO(0.1%)	0	36.363636	18.181818				6	27.272727	RFLBZ
1	19	DMEM	DMSO(0.1%)	0	45.977011	0				9	31.034483	RFLBZ
1	19	DMEM	DMSO(0.1%)	0	39.393939	4.545455				6	27.272727	RFLBZ
1	21	DMEM	DMSO(0.1%)	0	40.909091	0				6	27.272727	RFLBZ
1	21	DMEM	DMSO(0.1%)	0	41.37931	3.448276				9	31.034483	RFLBZ
2	0	DMEM	0.05	0.02	100	0	18	5.220062	14.625307		0	FLBZ
2	1	DMEM	0.05	0.02	100	0					0	FLBZ
2	2	DMEM	0.05	0.02	98.039216	0					0	FLBZ
2	3	DMEM	0.05	0.02	98.039216	0					0	FLBZ
2	4	DMEM	0.05	0.02	88.235294	0					0	FLBZ
2	5	DMEM	0.05	0.02	90.47619	0					0	FLBZ
2	6	DMEM	0.05	0.02	84.313725	0					0	FLBZ
2	8	DMEM	0.05	0.02	88.235294	0					0	FLBZ
2	9	DMEM	0.05	0.02	84.313725	0					0	FLBZ
2	10	DMEM	0.05	0.02	68.627451	0					0	FLBZ
2	11	DMEM	0.05	0.02	66.666667	0					0	FLBZ
2	12	DMEM	0.05	0.02	66.666667	0					0	FLBZ
2	12	DMEM	0.05	0.02	51.851852	16.666667					0	FLBZ
2	14	DMEM	0.05	0.02	45.098039	11.764706					0	FLBZ
2	15	DMEM	0.05	0.02	37.254902	11.764706					0	FLBZ
2	17	DMEM	0.05	0.02	36.842105	15.789474					0	FLBZ
2	19	DMEM	0.05	0.02	29.411765	11.764706					0	FLBZ
2	21	DMEM	0.05	0.02	23.529412	29.411765					0	FLBZ
2	0	DMEM	0.1	0.04	100	0	25	4.962879	14.093366		0	FLBZ
2	1	DMEM	0.1	0.04	100	0					0	FLBZ
2	2	DMEM	0.1	0.04	96	0					0	FLBZ
2	3	DMEM	0.1	0.04	98.666667	0					0	FLBZ
2	4	DMEM	0.1	0.04	89.333333	0					0	FLBZ
2	5	DMEM	0.1	0.04	88	0					0	FLBZ
2	6	DMEM	0.1	0.04	88	0					0	FLBZ
2	8	DMEM	0.1	0.04	92	0					0	FLBZ
2	9	DMEM	0.1	0.04	82.666667	0					0	FLBZ
2	10	DMEM	0.1	0.04	77.333333	0					0	FLBZ
2	11	DMEM	0.1	0.04	69.230769	0					0	FLBZ
2	12	DMEM	0.1	0.04	46.464646	15.151515					0	FLBZ
2	12	DMEM	0.1	0.04	48.484848	18.181818					0	FLBZ
2	14	DMEM	0.1	0.04	38.666667	16					0	FLBZ
2	15	DMEM	0.1	0.04	32	20					0	FLBZ
2	17	DMEM	0.1	0.04	37.333333	4					0	FLBZ
2	19	DMEM	0.1	0.04	25.333333	24					0	FLBZ
2	21	DMEM	0.1	0.04	30.666667	12					0	FLBZ
2	0	DMEM	0.5	0.18	100	0	34	3.390172	12.47044		0	FLBZ
2	1	DMEM	0.5	0.18	100	0					0	FLBZ
2	2	DMEM	0.5	0.18	94.117647	0					0	FLBZ
2	3	DMEM	0.5	0.18	93.137255	0					0	FLBZ
2	4	DMEM	0.5	0.18	88.235294	0					0	FLBZ
2	5	DMEM	0.5	0.18	67.647059	0					0	FLBZ
2	6	DMEM	0.5	0.18	87.356322	0					0	FLBZ
2	8	DMEM	0.5	0.18	74.509804	0					0	FLBZ
2	9	DMEM	0.5	0.18	81.372549	0					0	FLBZ
2	10	DMEM	0.5	0.18	66.666667	0					0	FLBZ
2	11	DMEM	0.5	0.18	50	17.647059					0	FLBZ
2	12	DMEM	0.5	0.18	48.275862	6.896552					0	FLBZ
2	12	DMEM	0.5	0.18	39.473684	15.789474					0	FLBZ
2	14	DMEM	0.5	0.18	43.137255	14.705882					0	FLBZ
2	15	DMEM	0.5	0.18	22.54902	32.352941					0	FLBZ
2	17	DMEM	0.5	0.18	37.931034	3.448276					0	FLBZ
2	19	DMEM	0.5	0.18	18.627451	44.117647					0	FLBZ
2	21	DMEM	0.5	0.18	17.647059	47.058824					0	FLBZ
2	0	DMEM	1	0.3	100	0	32	1.99115	9.972154		0	FLBZ
2	1	DMEM	1	0.3	88.541667	0					0	FLBZ
2	2	DMEM	1	0.3	90.625	0					0	FLBZ
2	3	DMEM	1	0.3	83.333333	0					0	FLBZ
2	4	DMEM	1	0.3	86.206897	0					0	FLBZ
2	5	DMEM	1	0.3	55.882353	0					0	FLBZ
2	6	DMEM	1	0.3	81.25	0					0	FLBZ
2	8	DMEM	1	0.3	44.791667	0					0	FLBZ
2	9	DMEM	1	0.3	46.875	0					0	FLBZ
2	10	DMEM	1	0.3	54.166667	0					0	FLBZ
2	11	DMEM	1	0.3	45.833333	0					0	FLBZ
2	12	DMEM	1	0.3	43.678161	0					0	FLBZ
2	12	DMEM	1	0.3	33.333333	20					0	FLBZ
2	14	DMEM	1	0.3	23.958333	28.125					0	FLBZ
2	15	DMEM	1	0.3	15.625	53.125					0	FLBZ
2	17	DMEM	1	0.3	22.916667	31.25					0	FLBZ
2	19	DMEM	1	0.3	13.541667	59.375					0	FLBZ
2	21	DMEM	1	0.3	13.541667	59.375					0	FLBZ
2	0	DMEM	10	1.04	100	0	26	0.959385	4.752212		0	FLBZ
2	1	DMEM	10	1.04	93.589744	0					0	FLBZ
2	2	DMEM	10	1.04	93.589744	0					0	FLBZ
2	3	DMEM	10	1.04	88.461538	0					0	FLBZ
2	4	DMEM	10	1.04	66.666667	0					0	FLBZ
2	5	DMEM	10	1.04	34.615385	0					0	FLBZ
2	6	DMEM	10	1.04	41.975309	0					0	FLBZ
2	8	DMEM	10	1.04	23.076923	42.307692					0	FLBZ
2	9	DMEM	10	1.04	15.384615	57.692308					0	FLBZ
2	10	DMEM	10	1.04	11.538462	65.384615					0	FLBZ
2	11	DMEM	10	1.04	10.25641	69.230769					0	FLBZ
2	12	DMEM	10	1.04	6.666667	80					0	FLBZ
2	12	DMEM	10	1.04	5.376344	83.870968					0	FLBZ
2	14	DMEM	10	1.04	8.974359	73.076923					0	FLBZ
2	15	DMEM	10	1.04	8	76					0	FLBZ
2	17	DMEM	10	1.04	0	100					0	FLBZ
2	19	DMEM	10	1.04	1.282051	96.153846					0	FLBZ
2	21	DMEM	10	1.04	0	100					0	FLBZ
2	0	DMEM	DMSO(0.1%)	0	100	0	43	10.965839	17.902748		0	FLBZ
2	0	DMEM	DMSO(0.1%)	0	100	0	31	11.479365	17.195462		0	FLBZ
2	1	DMEM	DMSO(0.1%)	0	100	0					0	FLBZ
2	1	DMEM	DMSO(0.1%)	0	100	0					0	FLBZ
2	2	DMEM	DMSO(0.1%)	0	100	0					0	FLBZ
2	2	DMEM	DMSO(0.1%)	0	100	0					0	FLBZ
2	3	DMEM	DMSO(0.1%)	0	100	0					0	FLBZ
2	3	DMEM	DMSO(0.1%)	0	100	0					0	FLBZ
2	4	DMEM	DMSO(0.1%)	0	100	0					0	FLBZ
2	4	DMEM	DMSO(0.1%)	0	100	0					0	FLBZ
2	5	DMEM	DMSO(0.1%)	0	100	0					0	FLBZ
2	5	DMEM	DMSO(0.1%)	0	100	0					0	FLBZ
2	6	DMEM	DMSO(0.1%)	0	100	0					0	FLBZ
2	6	DMEM	DMSO(0.1%)	0	98.924731	0					0	FLBZ
2	8	DMEM	DMSO(0.1%)	0	97.674419	0					0	FLBZ
2	8	DMEM	DMSO(0.1%)	0	97.849462	0					0	FLBZ
2	9	DMEM	DMSO(0.1%)	0	96.899225	0					0	FLBZ
2	9	DMEM	DMSO(0.1%)	0	97.849462	0					0	FLBZ
2	10	DMEM	DMSO(0.1%)	0	95.348837	0					0	FLBZ
2	10	DMEM	DMSO(0.1%)	0	95.698925	0					0	FLBZ
2	11	DMEM	DMSO(0.1%)	0	97.16	0				0	0	FLBZ
2	11	DMEM	DMSO(0.1%)	0	95.238095	0					0	FLBZ
2	12	DMEM	DMSO(0.1%)	0	86.821705	0				4	9.302326	FLBZ
2	12	DMEM	DMSO(0.1%)	0	86.021505	0				2	6.451613	FLBZ
2	14	DMEM	DMSO(0.1%)	0	80.620155	0				5	11.627907	FLBZ
2	14	DMEM	DMSO(0.1%)	0	67.676768	0				3	9.090909	FLBZ
2	15	DMEM	DMSO(0.1%)	0	59.349593	0				6	14.634146	FLBZ
2	15	DMEM	DMSO(0.1%)	0	50.537634	3.225806				4	12.903226	FLBZ
2	17	DMEM	DMSO(0.1%)	0	35.483871	9.677419				4	12.903226	FLBZ
2	17	DMEM	DMSO(0.1%)	0	41.085271	11.627907				6	13.953488	FLBZ
2	19	DMEM	DMSO(0.1%)	0	44.186047	0				7	16.27907	FLBZ
2	19	DMEM	DMSO(0.1%)	0	35.416667	6.25				4	12.5	FLBZ
2	21	DMEM	DMSO(0.1%)	0	41.935484	0				4	12.903226	FLBZ
2	21	DMEM	DMSO(0.1%)	0	39.534884	9.302326				7	16.27907	FLBZ
2	0	DMEM	0.05	0.02	100	0	23	10.568224	17.714539		0	HFLBZ
2	1	DMEM	0.05	0.02	100	0					0	HFLBZ
2	2	DMEM	0.05	0.02	100	0					0	HFLBZ
2	3	DMEM	0.05	0.02	100	0					0	HFLBZ
2	4	DMEM	0.05	0.02	100	0					0	HFLBZ
2	5	DMEM	0.05	0.02	100	0					0	HFLBZ
2	6	DMEM	0.05	0.02	100	0					0	HFLBZ
2	8	DMEM	0.05	0.02	100	0					0	HFLBZ
2	9	DMEM	0.05	0.02	97.101449	0					0	HFLBZ
2	10	DMEM	0.05	0.02	97.101449	0					0	HFLBZ
2	11	DMEM	0.05	0.02	88.888889	0					0	HFLBZ
2	12	DMEM	0.05	0.02	81.15942	0					0	HFLBZ
2	14	DMEM	0.05	0.02	79.710145	0					0	HFLBZ
2	15	DMEM	0.05	0.02	68.115942	0					0	HFLBZ
2	17	DMEM	0.05	0.02	46.376812	13.043478				2	8.695652	HFLBZ
2	19	DMEM	0.05	0.02	46.376812	0				2	8.695652	HFLBZ
2	21	DMEM	0.05	0.02	42.028986	4.347826				2	8.695652	HFLBZ
2	0	DMEM	0.1	0.04	100	0	29	9.805469	16.491064		0	HFLBZ
2	1	DMEM	0.1	0.04	100	0					0	HFLBZ
2	2	DMEM	0.1	0.04	100	0					0	HFLBZ
2	3	DMEM	0.1	0.04	100	0					0	HFLBZ
2	4	DMEM	0.1	0.04	100	0					0	HFLBZ
2	5	DMEM	0.1	0.04	98.850575	0					0	HFLBZ
2	6	DMEM	0.1	0.04	98.850575	0					0	HFLBZ
2	8	DMEM	0.1	0.04	94.252874	0					0	HFLBZ
2	9	DMEM	0.1	0.04	94.252874	0					0	HFLBZ
2	10	DMEM	0.1	0.04	94.252874	0					0	HFLBZ
2	11	DMEM	0.1	0.04	85.057471	0					0	HFLBZ
2	12	DMEM	0.1	0.04	88.505747	0					0	HFLBZ
2	14	DMEM	0.1	0.04	75.268817	0					0	HFLBZ
2	15	DMEM	0.1	0.04	44.827586	13.793103					0	HFLBZ
2	17	DMEM	0.1	0.04	43.678161	6.896552				0	0	HFLBZ
2	19	DMEM	0.1	0.04	41.37931	0				0	0	HFLBZ
2	21	DMEM	0.1	0.04	40.229885	0				0	0	HFLBZ
2	0	DMEM	0.5	0.18	100	0	31	6.511507	15.08001		0	HFLBZ
2	1	DMEM	0.5	0.18	100	0					0	HFLBZ
2	2	DMEM	0.5	0.18	98.924731	0					0	HFLBZ
2	3	DMEM	0.5	0.18	98.924731	0					0	HFLBZ
2	4	DMEM	0.5	0.18	97.849462	0					0	HFLBZ
2	5	DMEM	0.5	0.18	93.548387	0					0	HFLBZ
2	6	DMEM	0.5	0.18	89.247312	0					0	HFLBZ
2	8	DMEM	0.5	0.18	92.929293	0					0	HFLBZ
2	9	DMEM	0.5	0.18	88.172043	0					0	HFLBZ
2	10	DMEM	0.5	0.18	78.125	0					0	HFLBZ
2	11	DMEM	0.5	0.18	69.791667	12.5					0	HFLBZ
2	12	DMEM	0.5	0.18	62.222222	6.666667					0	HFLBZ
2	14	DMEM	0.5	0.18	50	15.625					0	HFLBZ
2	15	DMEM	0.5	0.18	43.75	12.5					0	HFLBZ
2	17	DMEM	0.5	0.18	30.107527	32.258065					0	HFLBZ
2	19	DMEM	0.5	0.18	34.408602	9.677419					0	HFLBZ
2	21	DMEM	0.5	0.18	30.107527	19.354839					0	HFLBZ
2	0	DMEM	1	0.3	100	0	30	5.271168	13.997379		0	HFLBZ
2	1	DMEM	1	0.3	100	0					0	HFLBZ
2	2	DMEM	1	0.3	95.555556	0					0	HFLBZ
2	3	DMEM	1	0.3	98.888889	0					0	HFLBZ
2	4	DMEM	1	0.3	91.111111	0					0	HFLBZ
2	5	DMEM	1	0.3	84.444444	0					0	HFLBZ
2	6	DMEM	1	0.3	81.111111	0					0	HFLBZ
2	8	DMEM	1	0.3	86.666667	0					0	HFLBZ
2	9	DMEM	1	0.3	84.444444	0					0	HFLBZ
2	10	DMEM	1	0.3	76.666667	0					0	HFLBZ
2	11	DMEM	1	0.3	70.833333	9.375					0	HFLBZ
2	12	DMEM	1	0.3	64.444444	6.666667					0	HFLBZ
2	14	DMEM	1	0.3	38.888889	20					0	HFLBZ
2	15	DMEM	1	0.3	32.222222	23.333333					0	HFLBZ
2	17	DMEM	1	0.3	24.444444	43.333333					0	HFLBZ
2	19	DMEM	1	0.3	31.111111	23.333333					0	HFLBZ
2	21	DMEM	1	0.3	25.555556	26.666667					0	HFLBZ
2	0	DMEM	10	1.04	100	0	25	1.891876	9.157431		0	HFLBZ
2	1	DMEM	10	1.04	90.666667	0					0	HFLBZ
2	2	DMEM	10	1.04	93.333333	0					0	HFLBZ
2	3	DMEM	10	1.04	92	0					0	HFLBZ
2	4	DMEM	10	1.04	84	0					0	HFLBZ
2	5	DMEM	10	1.04	76	0					0	HFLBZ
2	6	DMEM	10	1.04	74.712644	0					0	HFLBZ
2	8	DMEM	10	1.04	56	0					0	HFLBZ
2	9	DMEM	10	1.04	46.666667	0					0	HFLBZ
2	10	DMEM	10	1.04	38.666667	16					0	HFLBZ
2	11	DMEM	10	1.04	37.333333	16					0	HFLBZ
2	12	DMEM	10	1.04	21.333333	40					0	HFLBZ
2	14	DMEM	10	1.04	16	52					0	HFLBZ
2	15	DMEM	10	1.04	5.333333	84					0	HFLBZ
2	17	DMEM	10	1.04	6.666667	80					0	HFLBZ
2	19	DMEM	10	1.04	4	88					0	HFLBZ
2	21	DMEM	10	1.04	0	100					0	HFLBZ
2	0	DMEM	DMSO(0.1%)	0	100	0	43	10.965839	17.902748		0	HFLBZ
2	0	DMEM	DMSO(0.1%)	0	100	0	31	11.479365	17.195462		0	HFLBZ
2	1	DMEM	DMSO(0.1%)	0	100	0					0	HFLBZ
2	1	DMEM	DMSO(0.1%)	0	100	0					0	HFLBZ
2	2	DMEM	DMSO(0.1%)	0	100	0					0	HFLBZ
2	2	DMEM	DMSO(0.1%)	0	100	0					0	HFLBZ
2	3	DMEM	DMSO(0.1%)	0	100	0					0	HFLBZ
2	3	DMEM	DMSO(0.1%)	0	100	0					0	HFLBZ
2	4	DMEM	DMSO(0.1%)	0	100	0					0	HFLBZ
2	4	DMEM	DMSO(0.1%)	0	100	0					0	HFLBZ
2	5	DMEM	DMSO(0.1%)	0	100	0					0	HFLBZ
2	5	DMEM	DMSO(0.1%)	0	100	0					0	HFLBZ
2	6	DMEM	DMSO(0.1%)	0	100	0					0	HFLBZ
2	6	DMEM	DMSO(0.1%)	0	98.924731	0					0	HFLBZ
2	8	DMEM	DMSO(0.1%)	0	97.674419	0					0	HFLBZ
2	8	DMEM	DMSO(0.1%)	0	97.849462	0					0	HFLBZ
2	9	DMEM	DMSO(0.1%)	0	96.899225	0					0	HFLBZ
2	9	DMEM	DMSO(0.1%)	0	97.849462	0					0	HFLBZ
2	10	DMEM	DMSO(0.1%)	0	95.348837	0					0	HFLBZ
2	10	DMEM	DMSO(0.1%)	0	95.698925	0					0	HFLBZ
2	11	DMEM	DMSO(0.1%)	0	97.16	0				0	0	HFLBZ
2	11	DMEM	DMSO(0.1%)	0	95.238095	0					0	HFLBZ
2	12	DMEM	DMSO(0.1%)	0	86.821705	0				4	9.302326	HFLBZ
2	12	DMEM	DMSO(0.1%)	0	86.021505	0				2	6.451613	HFLBZ
2	14	DMEM	DMSO(0.1%)	0	80.620155	0				5	11.627907	HFLBZ
2	14	DMEM	DMSO(0.1%)	0	67.676768	0				3	9.090909	HFLBZ
2	15	DMEM	DMSO(0.1%)	0	59.349593	0				6	14.634146	HFLBZ
2	15	DMEM	DMSO(0.1%)	0	50.537634	3.225806				4	12.903226	HFLBZ
2	17	DMEM	DMSO(0.1%)	0	35.483871	9.677419				4	12.903226	HFLBZ
2	17	DMEM	DMSO(0.1%)	0	41.085271	11.627907				6	13.953488	HFLBZ
2	19	DMEM	DMSO(0.1%)	0	44.186047	0				7	16.27907	HFLBZ
2	19	DMEM	DMSO(0.1%)	0	35.416667	6.25				4	12.5	HFLBZ
2	21	DMEM	DMSO(0.1%)	0	41.935484	0				4	12.903226	HFLBZ
2	21	DMEM	DMSO(0.1%)	0	39.534884	9.302326				7	16.27907	HFLBZ
2	0	DMEM	0.05	0.02	100	0	28	5.154123	15.011609		0	RFLBZ
2	1	DMEM	0.05	0.02	100	0					0	RFLBZ
2	2	DMEM	0.05	0.02	100	0					0	RFLBZ
2	3	DMEM	0.05	0.02	100	0					0	RFLBZ
2	4	DMEM	0.05	0.02	92.753623	0					0	RFLBZ
2	5	DMEM	0.05	0.02	85.714286	0					0	RFLBZ
2	6	DMEM	0.05	0.02	79.761905	0					0	RFLBZ
2	8	DMEM	0.05	0.02	88.095238	0					0	RFLBZ
2	9	DMEM	0.05	0.02	73.809524	0					0	RFLBZ
2	10	DMEM	0.05	0.02	71.604938	0					0	RFLBZ
2	11	DMEM	0.05	0.02	76.190476	0					0	RFLBZ
2	12	DMEM	0.05	0.02	67.948718	0					0	RFLBZ
2	14	DMEM	0.05	0.02	50	0					0	RFLBZ
2	15	DMEM	0.05	0.02	40.740741	3.703704					0	RFLBZ
2	17	DMEM	0.05	0.02	35.714286	17.857143					0	RFLBZ
2	19	DMEM	0.05	0.02	34.52381	10.714286					0	RFLBZ
2	21	DMEM	0.05	0.02	25	32.142857					0	RFLBZ
2	0	DMEM	0.1	0.04	100	0	36	5.660514	15.015949		0	RFLBZ
2	1	DMEM	0.1	0.04	100	0					0	RFLBZ
2	2	DMEM	0.1	0.04	100	0					0	RFLBZ
2	3	DMEM	0.1	0.04	100	0					0	RFLBZ
2	4	DMEM	0.1	0.04	95.37037	0					0	RFLBZ
2	5	DMEM	0.1	0.04	85.185185	0					0	RFLBZ
2	6	DMEM	0.1	0.04	88.888889	0					0	RFLBZ
2	8	DMEM	0.1	0.04	86.111111	0					0	RFLBZ
2	9	DMEM	0.1	0.04	76.851852	0					0	RFLBZ
2	10	DMEM	0.1	0.04	74.074074	0					0	RFLBZ
2	11	DMEM	0.1	0.04	74.509804	0					0	RFLBZ
2	12	DMEM	0.1	0.04	66.666667	0					0	RFLBZ
2	14	DMEM	0.1	0.04	55.555556	0					0	RFLBZ
2	15	DMEM	0.1	0.04	41.463415	14.634146					0	RFLBZ
2	17	DMEM	0.1	0.04	32.407407	13.888889					0	RFLBZ
2	19	DMEM	0.1	0.04	31.372549	14.705882					0	RFLBZ
2	21	DMEM	0.1	0.04	30.555556	8.333333					0	RFLBZ
2	0	DMEM	0.5	0.18	100	0	34	4.79	14.070879		0	RFLBZ
2	1	DMEM	0.5	0.18	100	0					0	RFLBZ
2	2	DMEM	0.5	0.18	100	0					0	RFLBZ
2	3	DMEM	0.5	0.18	98.039216	0					0	RFLBZ
2	4	DMEM	0.5	0.18	89.215686	0					0	RFLBZ
2	5	DMEM	0.5	0.18	86.27451	0					0	RFLBZ
2	6	DMEM	0.5	0.18	79.411765	0					0	RFLBZ
2	8	DMEM	0.5	0.18	79.411765	0					0	RFLBZ
2	9	DMEM	0.5	0.18	83.333333	0					0	RFLBZ
2	10	DMEM	0.5	0.18	73.529412	0					0	RFLBZ
2	11	DMEM	0.5	0.18	73.529412	0					0	RFLBZ
2	12	DMEM	0.5	0.18	56.862745	8.823529					0	RFLBZ
2	14	DMEM	0.5	0.18	41.176471	2.941176					0	RFLBZ
2	15	DMEM	0.5	0.18	36.27451	17.647059					0	RFLBZ
2	17	DMEM	0.5	0.18	32.352941	8.823529					0	RFLBZ
2	19	DMEM	0.5	0.18	30.392157	8.823529					0	RFLBZ
2	21	DMEM	0.5	0.18	25.490196	23.529412					0	RFLBZ
2	0	DMEM	1	0.3	100	0	27	3.825371	13.918208		0	RFLBZ
2	1	DMEM	1	0.3	97.530864	0					0	RFLBZ
2	2	DMEM	1	0.3	98.666667	0					0	RFLBZ
2	3	DMEM	1	0.3	95.833333	0					0	RFLBZ
2	4	DMEM	1	0.3	86.419753	0					0	RFLBZ
2	5	DMEM	1	0.3	82.716049	0					0	RFLBZ
2	6	DMEM	1	0.3	82.666667	0					0	RFLBZ
2	8	DMEM	1	0.3	76.54321	0					0	RFLBZ
2	9	DMEM	1	0.3	80.246914	0					0	RFLBZ
2	10	DMEM	1	0.3	55.555556	0					0	RFLBZ
2	11	DMEM	1	0.3	71.428571	0					0	RFLBZ
2	12	DMEM	1	0.3	55.555556	0					0	RFLBZ
2	14	DMEM	1	0.3	49.382716	11.111111					0	RFLBZ
2	15	DMEM	1	0.3	38.271605	22.222222					0	RFLBZ
2	17	DMEM	1	0.3	32	8					0	RFLBZ
2	19	DMEM	1	0.3	30.864198	14.814815					0	RFLBZ
2	21	DMEM	1	0.3	26.666667	20					0	RFLBZ
2	0	DMEM	10	1.04	100	0	27	2.623298	12.539087		0	RFLBZ
2	1	DMEM	10	1.04	91.358025	0					0	RFLBZ
2	2	DMEM	10	1.04	96.153846	0					0	RFLBZ
2	3	DMEM	10	1.04	88.888889	0					0	RFLBZ
2	4	DMEM	10	1.04	85.185185	0					0	RFLBZ
2	5	DMEM	10	1.04	74.074074	0					0	RFLBZ
2	6	DMEM	10	1.04	76.54321	0					0	RFLBZ
2	8	DMEM	10	1.04	83.950617	0					0	RFLBZ
2	9	DMEM	10	1.04	76.54321	0					0	RFLBZ
2	10	DMEM	10	1.04	46.428571	3.571429					0	RFLBZ
2	11	DMEM	10	1.04	54.666667	8					0	RFLBZ
2	12	DMEM	10	1.04	58.974359	3.846154					0	RFLBZ
2	14	DMEM	10	1.04	30.666667	16					0	RFLBZ
2	15	DMEM	10	1.04	39.506173	3.703704					0	RFLBZ
2	17	DMEM	10	1.04	25.641026	23.076923					0	RFLBZ
2	19	DMEM	10	1.04	26.190476	21.428571					0	RFLBZ
2	21	DMEM	10	1.04	21.794872	34.615385					0	RFLBZ
2	0	DMEM	DMSO(0.1%)	0	100	0	43	10.965839	17.902748		0	RFLBZ
2	0	DMEM	DMSO(0.1%)	0	100	0	31	11.479365	17.195462		0	RFLBZ
2	1	DMEM	DMSO(0.1%)	0	100	0					0	RFLBZ
2	1	DMEM	DMSO(0.1%)	0	100	0					0	RFLBZ
2	2	DMEM	DMSO(0.1%)	0	100	0					0	RFLBZ
2	2	DMEM	DMSO(0.1%)	0	100	0					0	RFLBZ
2	3	DMEM	DMSO(0.1%)	0	100	0					0	RFLBZ
2	3	DMEM	DMSO(0.1%)	0	100	0					0	RFLBZ
2	4	DMEM	DMSO(0.1%)	0	100	0					0	RFLBZ
2	4	DMEM	DMSO(0.1%)	0	100	0					0	RFLBZ
2	5	DMEM	DMSO(0.1%)	0	100	0					0	RFLBZ
2	5	DMEM	DMSO(0.1%)	0	100	0					0	RFLBZ
2	6	DMEM	DMSO(0.1%)	0	100	0					0	RFLBZ
2	6	DMEM	DMSO(0.1%)	0	98.924731	0					0	RFLBZ
2	8	DMEM	DMSO(0.1%)	0	97.674419	0					0	RFLBZ
2	8	DMEM	DMSO(0.1%)	0	97.849462	0					0	RFLBZ
2	9	DMEM	DMSO(0.1%)	0	96.899225	0					0	RFLBZ
2	9	DMEM	DMSO(0.1%)	0	97.849462	0					0	RFLBZ
2	10	DMEM	DMSO(0.1%)	0	95.348837	0					0	RFLBZ
2	10	DMEM	DMSO(0.1%)	0	95.698925	0					0	RFLBZ
2	11	DMEM	DMSO(0.1%)	0	97.16	0				0	0	RFLBZ
2	11	DMEM	DMSO(0.1%)	0	95.238095	0					0	RFLBZ
2	12	DMEM	DMSO(0.1%)	0	86.821705	0				4	9.302326	RFLBZ
2	12	DMEM	DMSO(0.1%)	0	86.021505	0				2	6.451613	RFLBZ
2	14	DMEM	DMSO(0.1%)	0	80.620155	0				5	11.627907	RFLBZ
2	14	DMEM	DMSO(0.1%)	0	67.676768	0				3	9.090909	RFLBZ
2	15	DMEM	DMSO(0.1%)	0	59.349593	0				6	14.634146	RFLBZ
2	15	DMEM	DMSO(0.1%)	0	50.537634	3.225806				4	12.903226	RFLBZ
2	17	DMEM	DMSO(0.1%)	0	35.483871	9.677419				4	12.903226	RFLBZ
2	17	DMEM	DMSO(0.1%)	0	41.085271	11.627907				6	13.953488	RFLBZ
2	19	DMEM	DMSO(0.1%)	0	44.186047	0				7	16.27907	RFLBZ
2	19	DMEM	DMSO(0.1%)	0	35.416667	6.25				4	12.5	RFLBZ
2	21	DMEM	DMSO(0.1%)	0	41.935484	0				4	12.903226	RFLBZ
2	21	DMEM	DMSO(0.1%)	0	39.534884	9.302326				7	16.27907	RFLBZ
3	0	DMEM	0.05	0.02	100	0	20	5.030298	14.743314		0	FLBZ
3	1	DMEM	0.05	0.02	100	0					0	FLBZ
3	2	DMEM	0.05	0.02	94.444444	0					0	FLBZ
3	3	DMEM	0.05	0.02	98.148148	0					0	FLBZ
3	4	DMEM	0.05	0.02	83.333333	0					0	FLBZ
3	5	DMEM	0.05	0.02	87.037037	0					0	FLBZ
3	6	DMEM	0.05	0.02	94.444444	0					0	FLBZ
3	8	DMEM	0.05	0.02	85.185185	0					0	FLBZ
3	9	DMEM	0.05	0.02	74.074074	0					0	FLBZ
3	10	DMEM	0.05	0.02	72.54902	0					0	FLBZ
3	11	DMEM	0.05	0.02	68.115942	0					0	FLBZ
3	12	DMEM	0.05	0.02	51.851852	16.666667					0	FLBZ
3	12	DMEM	0.05	0.02	43.137255	17.647059					0	FLBZ
3	14	DMEM	0.05	0.02	51.851852	11.111111					0	FLBZ
3	15	DMEM	0.05	0.02	38.888889	16.666667					0	FLBZ
3	17	DMEM	0.05	0.02	37.179487	15.384615					0	FLBZ
3	19	DMEM	0.05	0.02	33.333333	5.555556					0	FLBZ
3	21	DMEM	0.05	0.02	35.185185	11.111111					0	FLBZ
3	0	DMEM	0.1	0.04	100	0	32	5.058489	14.172218		0	FLBZ
3	1	DMEM	0.1	0.04	100	0					0	FLBZ
3	2	DMEM	0.1	0.04	93.75	0					0	FLBZ
3	3	DMEM	0.1	0.04	98.958333	0					0	FLBZ
3	4	DMEM	0.1	0.04	90.666667	0					0	FLBZ
3	5	DMEM	0.1	0.04	91.666667	0					0	FLBZ
3	6	DMEM	0.1	0.04	89.583333	0					0	FLBZ
3	8	DMEM	0.1	0.04	90.625	0					0	FLBZ
3	9	DMEM	0.1	0.04	88.541667	0					0	FLBZ
3	10	DMEM	0.1	0.04	75	0					0	FLBZ
3	11	DMEM	0.1	0.04	60.416667	6.25					0	FLBZ
3	12	DMEM	0.1	0.04	46.464646	15.151515					0	FLBZ
3	12	DMEM	0.1	0.04	49.462366	22.580645					0	FLBZ
3	14	DMEM	0.1	0.04	40.625	18.75					0	FLBZ
3	15	DMEM	0.1	0.04	37.837838	18.918919					0	FLBZ
3	17	DMEM	0.1	0.04	37.5	12.5					0	FLBZ
3	19	DMEM	0.1	0.04	27.083333	18.75					0	FLBZ
3	21	DMEM	0.1	0.04	28.125	15.625					0	FLBZ
3	0	DMEM	0.5	0.18	100	0	38	2.412674	11.381725		0	FLBZ
3	1	DMEM	0.5	0.18	100	0					0	FLBZ
3	2	DMEM	0.5	0.18	96.491228	0					0	FLBZ
3	3	DMEM	0.5	0.18	90.350877	0					0	FLBZ
3	4	DMEM	0.5	0.18	81.578947	0					0	FLBZ
3	5	DMEM	0.5	0.18	57.894737	0					0	FLBZ
3	6	DMEM	0.5	0.18	79.411765	0					0	FLBZ
3	8	DMEM	0.5	0.18	71.929825	0					0	FLBZ
3	9	DMEM	0.5	0.18	72.807018	0					0	FLBZ
3	10	DMEM	0.5	0.18	61.403509	0					0	FLBZ
3	11	DMEM	0.5	0.18	51.282051	7.692308					0	FLBZ
3	12	DMEM	0.5	0.18	39.473684	15.789474					0	FLBZ
3	12	DMEM	0.5	0.18	49.074074	16.666667					0	FLBZ
3	14	DMEM	0.5	0.18	31.578947	21.052632					0	FLBZ
3	15	DMEM	0.5	0.18	14.035088	57.894737					0	FLBZ
3	17	DMEM	0.5	0.18	33.333333	2.631579					0	FLBZ
3	19	DMEM	0.5	0.18	15.789474	52.631579					0	FLBZ
3	21	DMEM	0.5	0.18	13.513514	59.459459					0	FLBZ
3	0	DMEM	1	0.3	100	0	34	2.014815	9.627175		0	FLBZ
3	1	DMEM	1	0.3	85.294118	0					0	FLBZ
3	2	DMEM	1	0.3	90.196078	0					0	FLBZ
3	3	DMEM	1	0.3	85.294118	0					0	FLBZ
3	4	DMEM	1	0.3	79.411765	0					0	FLBZ
3	5	DMEM	1	0.3	51.428571	0					0	FLBZ
3	6	DMEM	1	0.3	73.529412	0					0	FLBZ
3	8	DMEM	1	0.3	67.676768	0					0	FLBZ
3	9	DMEM	1	0.3	51.351351	0					0	FLBZ
3	10	DMEM	1	0.3	51.351351	0					0	FLBZ
3	11	DMEM	1	0.3	42.156863	0					0	FLBZ
3	12	DMEM	1	0.3	33.333333	20					0	FLBZ
3	12	DMEM	1	0.3	38.541667	21.875					0	FLBZ
3	14	DMEM	1	0.3	24.509804	26.470588					0	FLBZ
3	15	DMEM	1	0.3	12.745098	61.764706					0	FLBZ
3	17	DMEM	1	0.3	21.568627	35.294118					0	FLBZ
3	19	DMEM	1	0.3	4.901961	85.294118					0	FLBZ
3	21	DMEM	1	0.3	3.921569	88.235294					0	FLBZ
3	0	DMEM	10	1.04	100	0	31	1.106655	4.77037		0	FLBZ
3	1	DMEM	10	1.04	93.548387	0					0	FLBZ
3	2	DMEM	10	1.04	93.548387	0					0	FLBZ
3	3	DMEM	10	1.04	89.247312	0					0	FLBZ
3	4	DMEM	10	1.04	68.817204	0					0	FLBZ
3	5	DMEM	10	1.04	33.333333	0					0	FLBZ
3	6	DMEM	10	1.04	39.784946	0					0	FLBZ
3	8	DMEM	10	1.04	17.777778	46.666667					0	FLBZ
3	9	DMEM	10	1.04	12.222222	63.333333					0	FLBZ
3	10	DMEM	10	1.04	7.777778	76.666667					0	FLBZ
3	11	DMEM	10	1.04	6.451613	80.645161					0	FLBZ
3	12	DMEM	10	1.04	5.376344	83.870968					0	FLBZ
3	12	DMEM	10	1.04	3.846154	88.461538					0	FLBZ
3	14	DMEM	10	1.04	3.448276	89.655172					0	FLBZ
3	15	DMEM	10	1.04	1.111111	96.666667					0	FLBZ
3	17	DMEM	10	1.04	2.150538	93.548387					0	FLBZ
3	19	DMEM	10	1.04	0	100					0	FLBZ
3	21	DMEM	10	1.04	0	100					0	FLBZ
3	0	DMEM	DMSO(0.1%)	0	100	0	47	10.762975	18.030229		0	FLBZ
3	0	DMEM	DMSO(0.1%)	0	100	0	37	11.554045	18.605214		0	FLBZ
3	1	DMEM	DMSO(0.1%)	0	100	0					0	FLBZ
3	1	DMEM	DMSO(0.1%)	0	100	0					0	FLBZ
3	2	DMEM	DMSO(0.1%)	0	100	0					0	FLBZ
3	2	DMEM	DMSO(0.1%)	0	100	0					0	FLBZ
3	3	DMEM	DMSO(0.1%)	0	100	0					0	FLBZ
3	3	DMEM	DMSO(0.1%)	0	100	0					0	FLBZ
3	4	DMEM	DMSO(0.1%)	0	100	0					0	FLBZ
3	4	DMEM	DMSO(0.1%)	0	100	0					0	FLBZ
3	5	DMEM	DMSO(0.1%)	0	99.29078	0					0	FLBZ
3	5	DMEM	DMSO(0.1%)	0	100	0					0	FLBZ
3	6	DMEM	DMSO(0.1%)	0	100	0					0	FLBZ
3	6	DMEM	DMSO(0.1%)	0	100	0					0	FLBZ
3	8	DMEM	DMSO(0.1%)	0	99.29078	0					0	FLBZ
3	8	DMEM	DMSO(0.1%)	0	99.099099	0					0	FLBZ
3	9	DMEM	DMSO(0.1%)	0	97.87234	0					0	FLBZ
3	9	DMEM	DMSO(0.1%)	0	100	0					0	FLBZ
3	10	DMEM	DMSO(0.1%)	0	95.035461	0					0	FLBZ
3	10	DMEM	DMSO(0.1%)	0	98.198198	0					0	FLBZ
3	11	DMEM	DMSO(0.1%)	0	94.666667	0				0	0	FLBZ
3	11	DMEM	DMSO(0.1%)	0	94.444444	0					0	FLBZ
3	12	DMEM	DMSO(0.1%)	0	86.524823	0				4	8.510638	FLBZ
3	12	DMEM	DMSO(0.1%)	0	90.09009	0				2	5.405405	FLBZ
3	14	DMEM	DMSO(0.1%)	0	76.595745	0				6	12.765957	FLBZ
3	14	DMEM	DMSO(0.1%)	0	72.072072	0				6	16.216216	FLBZ
3	15	DMEM	DMSO(0.1%)	0	58.156028	0				7	14.893617	FLBZ
3	15	DMEM	DMSO(0.1%)	0	60.36036	0				10	27.027027	FLBZ
3	17	DMEM	DMSO(0.1%)	0	51.351351	0				11	29.72973	FLBZ
3	17	DMEM	DMSO(0.1%)	0	41.134752	4.255319				9	19.148936	FLBZ
3	19	DMEM	DMSO(0.1%)	0	45.390071	0				9	19.148936	FLBZ
3	19	DMEM	DMSO(0.1%)	0	41.441441	0				13	35.135135	FLBZ
3	21	DMEM	DMSO(0.1%)	0	45.045045	0				13	35.135135	FLBZ
3	21	DMEM	DMSO(0.1%)	0	43.262411	2.12766				9	19.148936	FLBZ
3	0	DMEM	0.05	0.02	100	0	29	10.559209	17.987571		0	HFLBZ
3	1	DMEM	0.05	0.02	100	0					0	HFLBZ
3	2	DMEM	0.05	0.02	100	0					0	HFLBZ
3	3	DMEM	0.05	0.02	100	0					0	HFLBZ
3	4	DMEM	0.05	0.02	100	0					0	HFLBZ
3	5	DMEM	0.05	0.02	100	0					0	HFLBZ
3	6	DMEM	0.05	0.02	100	0					0	HFLBZ
3	8	DMEM	0.05	0.02	97.701149	0					0	HFLBZ
3	9	DMEM	0.05	0.02	98.850575	0					0	HFLBZ
3	10	DMEM	0.05	0.02	97.701149	0					0	HFLBZ
3	11	DMEM	0.05	0.02	91.954023	0					0	HFLBZ
3	12	DMEM	0.05	0.02	83.908046	0					0	HFLBZ
3	14	DMEM	0.05	0.02	75.862069	0					0	HFLBZ
3	15	DMEM	0.05	0.02	60.91954	3.448276					0	HFLBZ
3	17	DMEM	0.05	0.02	48.809524	7.142857				6	21.428571	HFLBZ
3	19	DMEM	0.05	0.02	49.425287	0				6	20.689655	HFLBZ
3	21	DMEM	0.05	0.02	42.528736	0				6	20.689655	HFLBZ
3	0	DMEM	0.1	0.04	100	0	39	10.463127	17.183544		0	HFLBZ
3	1	DMEM	0.1	0.04	100	0					0	HFLBZ
3	2	DMEM	0.1	0.04	100	0					0	HFLBZ
3	3	DMEM	0.1	0.04	100	0					0	HFLBZ
3	4	DMEM	0.1	0.04	100	0					0	HFLBZ
3	5	DMEM	0.1	0.04	97.435897	0					0	HFLBZ
3	6	DMEM	0.1	0.04	99.145299	0					0	HFLBZ
3	8	DMEM	0.1	0.04	94.871795	0					0	HFLBZ
3	9	DMEM	0.1	0.04	99.145299	0					0	HFLBZ
3	10	DMEM	0.1	0.04	98.290598	0					0	HFLBZ
3	11	DMEM	0.1	0.04	98.290598	0					0	HFLBZ
3	12	DMEM	0.1	0.04	88.034188	0					0	HFLBZ
3	14	DMEM	0.1	0.04	63.247863	0					0	HFLBZ
3	15	DMEM	0.1	0.04	54.700855	0					0	HFLBZ
3	17	DMEM	0.1	0.04	50.42735	5.128205				1	2.564103	HFLBZ
3	19	DMEM	0.1	0.04	44.444444	0				1	2.564103	HFLBZ
3	21	DMEM	0.1	0.04	41.025641	0				1	2.564103	HFLBZ
3	0	DMEM	0.5	0.18	100	0	34	7.366833	16.574448		0	HFLBZ
3	1	DMEM	0.5	0.18	100	0					0	HFLBZ
3	2	DMEM	0.5	0.18	100	0					0	HFLBZ
3	3	DMEM	0.5	0.18	98.039216	0					0	HFLBZ
3	4	DMEM	0.5	0.18	100	0					0	HFLBZ
3	5	DMEM	0.5	0.18	91.176471	0					0	HFLBZ
3	6	DMEM	0.5	0.18	90.196078	0					0	HFLBZ
3	8	DMEM	0.5	0.18	92.156863	0					0	HFLBZ
3	9	DMEM	0.5	0.18	93.137255	0					0	HFLBZ
3	10	DMEM	0.5	0.18	83.333333	0					0	HFLBZ
3	11	DMEM	0.5	0.18	82.828283	0					0	HFLBZ
3	12	DMEM	0.5	0.18	79.411765	0					0	HFLBZ
3	14	DMEM	0.5	0.18	54.901961	11.764706					0	HFLBZ
3	15	DMEM	0.5	0.18	52.136752	5.128205					0	HFLBZ
3	17	DMEM	0.5	0.18	42.156863	14.705882					0	HFLBZ
3	19	DMEM	0.5	0.18	37.254902	8.823529					0	HFLBZ
3	21	DMEM	0.5	0.18	31.372549	11.764706					0	HFLBZ
3	0	DMEM	1	0.3	100	0	31	4.623694	13.567557		0	HFLBZ
3	1	DMEM	1	0.3	100	0					0	HFLBZ
3	2	DMEM	1	0.3	95.698925	0					0	HFLBZ
3	3	DMEM	1	0.3	96.969697	0					0	HFLBZ
3	4	DMEM	1	0.3	88.172043	0					0	HFLBZ
3	5	DMEM	1	0.3	86.021505	0					0	HFLBZ
3	6	DMEM	1	0.3	82.795699	0					0	HFLBZ
3	8	DMEM	1	0.3	82.795699	0					0	HFLBZ
3	9	DMEM	1	0.3	81.72043	0					0	HFLBZ
3	10	DMEM	1	0.3	74.193548	0					0	HFLBZ
3	11	DMEM	1	0.3	67.676768	9.090909					0	HFLBZ
3	12	DMEM	1	0.3	58.064516	9.677419					0	HFLBZ
3	14	DMEM	1	0.3	40.860215	16.129032					0	HFLBZ
3	15	DMEM	1	0.3	37.634409	12.903226					0	HFLBZ
3	17	DMEM	1	0.3	17.204301	48.387097					0	HFLBZ
3	19	DMEM	1	0.3	29.032258	16.129032					0	HFLBZ
3	21	DMEM	1	0.3	23.655914	29.032258					0	HFLBZ
3	0	DMEM	10	1.04	100	0	39	1.76823	9.037199		0	HFLBZ
3	1	DMEM	10	1.04	86.324786	0					0	HFLBZ
3	2	DMEM	10	1.04	93.162393	0					0	HFLBZ
3	3	DMEM	10	1.04	92.307692	0					0	HFLBZ
3	4	DMEM	10	1.04	87.878788	0					0	HFLBZ
3	5	DMEM	10	1.04	74.358974	0					0	HFLBZ
3	6	DMEM	10	1.04	76.068376	0					0	HFLBZ
3	8	DMEM	10	1.04	51.282051	0					0	HFLBZ
3	9	DMEM	10	1.04	45.299145	0					0	HFLBZ
3	10	DMEM	10	1.04	38.461538	10.25641					0	HFLBZ
3	11	DMEM	10	1.04	32.478632	20.512821					0	HFLBZ
3	12	DMEM	10	1.04	23.931624	30.769231					0	HFLBZ
3	14	DMEM	10	1.04	11.965812	64.102564					0	HFLBZ
3	15	DMEM	10	1.04	10.25641	69.230769					0	HFLBZ
3	17	DMEM	10	1.04	6.837607	79.487179					0	HFLBZ
3	19	DMEM	10	1.04	0.854701	97.435897					0	HFLBZ
3	21	DMEM	10	1.04	0	100					0	HFLBZ
3	0	DMEM	DMSO(0.1%)	0	100	0	47	10.762975	18.030229		0	HFLBZ
3	0	DMEM	DMSO(0.1%)	0	100	0	37	11.554045	18.605214		0	HFLBZ
3	1	DMEM	DMSO(0.1%)	0	100	0					0	HFLBZ
3	1	DMEM	DMSO(0.1%)	0	100	0					0	HFLBZ
3	2	DMEM	DMSO(0.1%)	0	100	0					0	HFLBZ
3	2	DMEM	DMSO(0.1%)	0	100	0					0	HFLBZ
3	3	DMEM	DMSO(0.1%)	0	100	0					0	HFLBZ
3	3	DMEM	DMSO(0.1%)	0	100	0					0	HFLBZ
3	4	DMEM	DMSO(0.1%)	0	100	0					0	HFLBZ
3	4	DMEM	DMSO(0.1%)	0	100	0					0	HFLBZ
3	5	DMEM	DMSO(0.1%)	0	99.29078	0					0	HFLBZ
3	5	DMEM	DMSO(0.1%)	0	100	0					0	HFLBZ
3	6	DMEM	DMSO(0.1%)	0	100	0					0	HFLBZ
3	6	DMEM	DMSO(0.1%)	0	100	0					0	HFLBZ
3	8	DMEM	DMSO(0.1%)	0	99.29078	0					0	HFLBZ
3	8	DMEM	DMSO(0.1%)	0	99.099099	0					0	HFLBZ
3	9	DMEM	DMSO(0.1%)	0	97.87234	0					0	HFLBZ
3	9	DMEM	DMSO(0.1%)	0	100	0					0	HFLBZ
3	10	DMEM	DMSO(0.1%)	0	95.035461	0					0	HFLBZ
3	10	DMEM	DMSO(0.1%)	0	98.198198	0					0	HFLBZ
3	11	DMEM	DMSO(0.1%)	0	94.666667	0				0	0	HFLBZ
3	11	DMEM	DMSO(0.1%)	0	94.444444	0					0	HFLBZ
3	12	DMEM	DMSO(0.1%)	0	86.524823	0				4	8.510638	HFLBZ
3	12	DMEM	DMSO(0.1%)	0	90.09009	0				2	5.405405	HFLBZ
3	14	DMEM	DMSO(0.1%)	0	76.595745	0				6	12.765957	HFLBZ
3	14	DMEM	DMSO(0.1%)	0	72.072072	0				6	16.216216	HFLBZ
3	15	DMEM	DMSO(0.1%)	0	58.156028	0				7	14.893617	HFLBZ
3	15	DMEM	DMSO(0.1%)	0	60.36036	0				10	27.027027	HFLBZ
3	17	DMEM	DMSO(0.1%)	0	51.351351	0				11	29.72973	HFLBZ
3	17	DMEM	DMSO(0.1%)	0	41.134752	4.255319				9	19.148936	HFLBZ
3	19	DMEM	DMSO(0.1%)	0	45.390071	0				9	19.148936	HFLBZ
3	19	DMEM	DMSO(0.1%)	0	41.441441	0				13	35.135135	HFLBZ
3	21	DMEM	DMSO(0.1%)	0	45.045045	0				13	35.135135	HFLBZ
3	21	DMEM	DMSO(0.1%)	0	43.262411	2.12766				9	19.148936	HFLBZ
3	0	DMEM	0.05	0.02	100	0	33	6.657264	15.140913		0	RFLBZ
3	1	DMEM	0.05	0.02	100	0					0	RFLBZ
3	2	DMEM	0.05	0.02	100	0					0	RFLBZ
3	3	DMEM	0.05	0.02	100	0					0	RFLBZ
3	4	DMEM	0.05	0.02	96.428571	0					0	RFLBZ
3	5	DMEM	0.05	0.02	90.909091	0					0	RFLBZ
3	6	DMEM	0.05	0.02	91.919192	0					0	RFLBZ
3	8	DMEM	0.05	0.02	87.878788	0					0	RFLBZ
3	9	DMEM	0.05	0.02	92.222222	0					0	RFLBZ
3	10	DMEM	0.05	0.02	75.757576	0					0	RFLBZ
3	11	DMEM	0.05	0.02	76.470588	0					0	RFLBZ
3	12	DMEM	0.05	0.02	65.656566	0					0	RFLBZ
3	14	DMEM	0.05	0.02	53.535354	3.030303					0	RFLBZ
3	15	DMEM	0.05	0.02	38.383838	12.121212					0	RFLBZ
3	17	DMEM	0.05	0.02	31.313131	15.151515					0	RFLBZ
3	19	DMEM	0.05	0.02	32.407407	11.111111					0	RFLBZ
3	21	DMEM	0.05	0.02	30.30303	12.121212					0	RFLBZ
3	0	DMEM	0.1	0.04	100	0	42	5.844439	15.387911		0	RFLBZ
3	1	DMEM	0.1	0.04	100	0					0	RFLBZ
3	2	DMEM	0.1	0.04	100	0					0	RFLBZ
3	3	DMEM	0.1	0.04	100	0					0	RFLBZ
3	4	DMEM	0.1	0.04	95.238095	0					0	RFLBZ
3	5	DMEM	0.1	0.04	87.301587	0					0	RFLBZ
3	6	DMEM	0.1	0.04	84.920635	0					0	RFLBZ
3	8	DMEM	0.1	0.04	85.714286	0					0	RFLBZ
3	9	DMEM	0.1	0.04	82.539683	0					0	RFLBZ
3	10	DMEM	0.1	0.04	80.15873	0					0	RFLBZ
3	11	DMEM	0.1	0.04	75.396825	0					0	RFLBZ
3	12	DMEM	0.1	0.04	65.873016	0					0	RFLBZ
3	14	DMEM	0.1	0.04	50.793651	0					0	RFLBZ
3	15	DMEM	0.1	0.04	46.031746	11.904762					0	RFLBZ
3	17	DMEM	0.1	0.04	39.68254	2.380952					0	RFLBZ
3	19	DMEM	0.1	0.04	30.952381	11.904762					0	RFLBZ
3	21	DMEM	0.1	0.04	30.952381	9.52381					0	RFLBZ
3	0	DMEM	0.5	0.18	100	0	40	4.646464	14.554862		0	RFLBZ
3	1	DMEM	0.5	0.18	100	0					0	RFLBZ
3	2	DMEM	0.5	0.18	100	0					0	RFLBZ
3	3	DMEM	0.5	0.18	97.5	0					0	RFLBZ
3	4	DMEM	0.5	0.18	90	0					0	RFLBZ
3	5	DMEM	0.5	0.18	81.746032	0					0	RFLBZ
3	6	DMEM	0.5	0.18	80	0					0	RFLBZ
3	8	DMEM	0.5	0.18	80	0					0	RFLBZ
3	9	DMEM	0.5	0.18	85	0					0	RFLBZ
3	10	DMEM	0.5	0.18	72.5	0					0	RFLBZ
3	11	DMEM	0.5	0.18	75	0					0	RFLBZ
3	12	DMEM	0.5	0.18	55.833333	7.5					0	RFLBZ
3	14	DMEM	0.5	0.18	45.833333	5					0	RFLBZ
3	15	DMEM	0.5	0.18	41.666667	15					0	RFLBZ
3	17	DMEM	0.5	0.18	35.833333	15					0	RFLBZ
3	19	DMEM	0.5	0.18	31.666667	15					0	RFLBZ
3	21	DMEM	0.5	0.18	28.333333	15					0	RFLBZ
3	0	DMEM	1	0.3	100	0	36	3.383181	13.166681		0	RFLBZ
3	1	DMEM	1	0.3	96.296296	0					0	RFLBZ
3	2	DMEM	1	0.3	97.222222	0					0	RFLBZ
3	3	DMEM	1	0.3	94.444444	0					0	RFLBZ
3	4	DMEM	1	0.3	86.666667	0					0	RFLBZ
3	5	DMEM	1	0.3	80.555556	0					0	RFLBZ
3	6	DMEM	1	0.3	79.047619	0					0	RFLBZ
3	8	DMEM	1	0.3	80.555556	0					0	RFLBZ
3	9	DMEM	1	0.3	75.925926	0					0	RFLBZ
3	10	DMEM	1	0.3	52.777778	0					0	RFLBZ
3	11	DMEM	1	0.3	66.666667	0					0	RFLBZ
3	12	DMEM	1	0.3	48.148148	13.888889					0	RFLBZ
3	14	DMEM	1	0.3	38.888889	13.888889					0	RFLBZ
3	15	DMEM	1	0.3	39.814815	5.555556					0	RFLBZ
3	17	DMEM	1	0.3	29.62963	11.111111					0	RFLBZ
3	19	DMEM	1	0.3	27.777778	16.666667					0	RFLBZ
3	21	DMEM	1	0.3	25	25					0	RFLBZ
3	0	DMEM	10	1.04	100	0	34	2.889581	12.565996		0	RFLBZ
3	1	DMEM	10	1.04	88.235294	0					0	RFLBZ
3	2	DMEM	10	1.04	94.285714	0					0	RFLBZ
3	3	DMEM	10	1.04	92.156863	0					0	RFLBZ
3	4	DMEM	10	1.04	85.294118	0					0	RFLBZ
3	5	DMEM	10	1.04	82.352941	0					0	RFLBZ
3	6	DMEM	10	1.04	78.431373	0					0	RFLBZ
3	8	DMEM	10	1.04	80.392157	0					0	RFLBZ
3	9	DMEM	10	1.04	77.45098	0					0	RFLBZ
3	10	DMEM	10	1.04	48.039216	2.941176					0	RFLBZ
3	11	DMEM	10	1.04	61.764706	0					0	RFLBZ
3	12	DMEM	10	1.04	56.862745	0					0	RFLBZ
3	14	DMEM	10	1.04	32.352941	8.823529					0	RFLBZ
3	15	DMEM	10	1.04	33.333333	2.941176					0	RFLBZ
3	17	DMEM	10	1.04	31.428571	5.714286					0	RFLBZ
3	19	DMEM	10	1.04	25.490196	23.529412					0	RFLBZ
3	21	DMEM	10	1.04	16.190476	51.428571					0	RFLBZ
3	0	DMEM	DMSO(0.1%)	0	100	0	47	10.762975	18.030229		0	RFLBZ
3	0	DMEM	DMSO(0.1%)	0	100	0	37	11.554045	18.605214		0	RFLBZ
3	1	DMEM	DMSO(0.1%)	0	100	0					0	RFLBZ
3	1	DMEM	DMSO(0.1%)	0	100	0					0	RFLBZ
3	2	DMEM	DMSO(0.1%)	0	100	0					0	RFLBZ
3	2	DMEM	DMSO(0.1%)	0	100	0					0	RFLBZ
3	3	DMEM	DMSO(0.1%)	0	100	0					0	RFLBZ
3	3	DMEM	DMSO(0.1%)	0	100	0					0	RFLBZ
3	4	DMEM	DMSO(0.1%)	0	100	0					0	RFLBZ
3	4	DMEM	DMSO(0.1%)	0	100	0					0	RFLBZ
3	5	DMEM	DMSO(0.1%)	0	99.29078	0					0	RFLBZ
3	5	DMEM	DMSO(0.1%)	0	100	0					0	RFLBZ
3	6	DMEM	DMSO(0.1%)	0	100	0					0	RFLBZ
3	6	DMEM	DMSO(0.1%)	0	100	0					0	RFLBZ
3	8	DMEM	DMSO(0.1%)	0	99.29078	0					0	RFLBZ
3	8	DMEM	DMSO(0.1%)	0	99.099099	0					0	RFLBZ
3	9	DMEM	DMSO(0.1%)	0	97.87234	0					0	RFLBZ
3	9	DMEM	DMSO(0.1%)	0	100	0					0	RFLBZ
3	10	DMEM	DMSO(0.1%)	0	95.035461	0					0	RFLBZ
3	10	DMEM	DMSO(0.1%)	0	98.198198	0					0	RFLBZ
3	11	DMEM	DMSO(0.1%)	0	94.666667	0				0	0	RFLBZ
3	11	DMEM	DMSO(0.1%)	0	94.444444	0					0	RFLBZ
3	12	DMEM	DMSO(0.1%)	0	86.524823	0				4	8.510638	RFLBZ
3	12	DMEM	DMSO(0.1%)	0	90.09009	0				2	5.405405	RFLBZ
3	14	DMEM	DMSO(0.1%)	0	76.595745	0				6	12.765957	RFLBZ
3	14	DMEM	DMSO(0.1%)	0	72.072072	0				6	16.216216	RFLBZ
3	15	DMEM	DMSO(0.1%)	0	58.156028	0				7	14.893617	RFLBZ
3	15	DMEM	DMSO(0.1%)	0	60.36036	0				10	27.027027	RFLBZ
3	17	DMEM	DMSO(0.1%)	0	51.351351	0				11	29.72973	RFLBZ
3	17	DMEM	DMSO(0.1%)	0	41.134752	4.255319				9	19.148936	RFLBZ
3	19	DMEM	DMSO(0.1%)	0	45.390071	0				9	19.148936	RFLBZ
3	19	DMEM	DMSO(0.1%)	0	41.441441	0				13	35.135135	RFLBZ
3	21	DMEM	DMSO(0.1%)	0	45.045045	0				13	35.135135	RFLBZ
3	21	DMEM	DMSO(0.1%)	0	43.262411	2.12766				9	19.148936	RFLBZ
