# Supplementary material for: Effect of flubendazole on developing stages of Loa loa in vitro and in vivo: a new approach for screening filaricidal agents
Source: Parasit Vectors. 2019 Jan 8;12:14. doi: 10.1186/s13071-018-3282-x (PMC6323797; doi:10.1186/s13071-018-3282-x)
Supplement: Supplementary file 6 — Table S4. Dataset for in vivo effect of flubendazole 10 mg/kg FBZ (s.c., single dose) on the development of Loa loa infective larvae in CcR3KO/KO mice. (CSV 4 kb) [file 13071_2018_3282_MOESM6_ESM.csv]

Additional file 6: Table S4. Dataset for in vivo effect of Flubendazole 10 mg/kg FBZ (s.c., single dose) on the development of Loa loa infective larvae in CcR3KO/KO mice.
AnimalStrain	Sex	Recoveryperanimal	Subcutaneous	Muscles	Genital organs	Kidney	Peritoneal cavity	Intestine	Pleural cavity	Heart	days	tim	auc	recov	grp
CcR3KO	Male	81	38	37	5	1	0	0	0	0	6	5	20.75	40.5	Control
CcR3KO	Male	11	3	8	0	0	0	0	0	0	16	15		5.5	Control
CcR3KO	Male	0	0	0	0	0	0	0	0	0	31	30		0	Control
CcR3KO	Female	3	1	2	0	0	0	0	0	0	6	5	8.708333333	1.5	Control
CcR3KO	Female	0	0	0	0	0	0	0	0	0	16	15		0	Control
CcR3KO	Female	0	0	0	0	0	0	0	0	0	31	30		0	Control
CcR3KO	Male	5	4	1	0	0	0	0	0	0	6	5	8.958333333	2.5	10 mg/kg FBZ (s.c., single dose)
CcR3KO	Male	0	0	0	0	0	0	0	0	0	16	15		0	10 mg/kg FBZ (s.c., single dose)
CcR3KO	Male	0	0	0	0	0	0	0	0	0	31	30		0	10 mg/kg FBZ (s.c., single dose)
CcR3KO	Female	0	0	0	0	0	0	0	0	0	6	5	8.333333333	0	10 mg/kg FBZ (s.c., single dose)
CcR3KO	Female	0	0	0	0	0	0	0	0	0	16	15		0	10 mg/kg FBZ (s.c., single dose)
CcR3KO	Female	0	0	0	0	0	0	0	0	0	31	30		0	10 mg/kg FBZ (s.c., single dose)
CcR3KO	Male	71	51	20	0	0	0	0	0	0	5	5	29.16666667	35.5	Control
CcR3KO	Male	33	17	16	0	0	0	0	0	0	10	10		16.5	Control
CcR3KO	Male	0	0	0	0	0	0	0	0	0	15	15		0	Control
CcR3KO	Male	96	48	44	0	0	3	0	2	0	20	20		48	Control
CcR3KO	Male	2	2	0	0	0	0	0	0	0	30	30		1	Control
CcR3KO	Male	107	51	51	0	0	4	1	0	0	5	5	35.66666667	53.5	Control
CcR3KO	Male	134	24	109	0	0	0	1	0	0	10	10		67	Control
CcR3KO	Male	44	2	35	0	0	4	0	3	0	15	15		22	Control
CcR3KO	Male	24	10	11	0	0	1	0	0	2	20	20		12	Control
CcR3KO	Male	7	2	5	0	0	0	0	0	0	30	30		3.5	Control
CcR3KO	Male	92	28	63	0	0	1	0	0	0	5	5	18.54166667	46	Control
CcR3KO	Male	2	0	2	0	0	0	0	0	0	10	10		1	Control
CcR3KO	Male	21	4	17	0	0	0	0	0	0	15	15		10.5	Control
CcR3KO	Male	3	1	2	0	0	0	0	0	0	20	20		1.5	Control
CcR3KO	Male	3	2	1	0	0	0	0	0	0	30	30		1.5	Control
CcR3KO	Female	57	16	38	0	0	3	0	0	0	5	5	41.375	28.5	Control
CcR3KO	Female	17	1	16	0	0	0	0	0	0	10	10		8.5	Control
CcR3KO	Female	43	21	21	0	0	0	0	1	0	15	15		21.5	Control
CcR3KO	Female	42	21	21	0	0	0	0	0	0	20	20		21	Control
CcR3KO	Female	0	0	0	0	0	0	0	0	0	30	30		0	Control
CcR3KO	Female	25	8	16	0	0	0	1	0	0	5	5	13.16666667	12.5	Control
CcR3KO	Female	29	21	8	0	0	0	0	0	0	10	10		14.5	Control
CcR3KO	Female	4	1	3	0	0	0	0	0	0	15	15		2	Control
CcR3KO	Female	0	0	0	0	0	0	0	0	0	20	20		0	Control
CcR3KO	Female	0	0	0	0	0	0	0	0	0	30	30		0	Control
CcR3KO	Male	7	2	5	0	0	0	0	0	0	5	5	8.916666667	3.5	10 mg/kg FBZ (s.c., single dose)
CcR3KO	Female	0	0	0	0	0	0	0	0	0	10	10		0	10 mg/kg FBZ (s.c., single dose)
CcR3KO	Male	0	0	0	0	0	0	0	0	0	15	15		0	10 mg/kg FBZ (s.c., single dose)
CcR3KO	Male	0	0	0	0	0	0	0	0	0	20	20		0	10 mg/kg FBZ (s.c., single dose)
CcR3KO	Male	0	0	0	0	0	0	0	0	0	30	30		0	10 mg/kg FBZ (s.c., single dose)
CcR3KO	Male	6	5	1	0	0	0	0	0	0	5	5	8.833333333	3	10 mg/kg FBZ (s.c., single dose)
CcR3KO	Male	0	0	0	0	0	0	0	0	0	10	10		0	10 mg/kg FBZ (s.c., single dose)
CcR3KO	Male	0	0	0	0	0	0	0	0	0	15	15		0	10 mg/kg FBZ (s.c., single dose)
CcR3KO	Male	0	0	0	0	0	0	0	0	0	20	20		0	10 mg/kg FBZ (s.c., single dose)
CcR3KO	Male	0	0	0	0	0	0	0	0	0	30	30		0	10 mg/kg FBZ (s.c., single dose)
CcR3KO	Male	1	1	0	0	0	0	0	0	0	5	5	8.416666667	0.5	10 mg/kg FBZ (s.c., single dose)
CcR3KO	Male	0	0	0	0	0	0	0	0	0	10	10		0	10 mg/kg FBZ (s.c., single dose)
CcR3KO	Male	0	0	0	0	0	0	0	0	0	15	15		0	10 mg/kg FBZ (s.c., single dose)
CcR3KO	Male	0	0	0	0	0	0	0	0	0	20	20		0	10 mg/kg FBZ (s.c., single dose)
CcR3KO	Male	0	0	0	0	0	0	0	0	0	30	30		0	10 mg/kg FBZ (s.c., single dose)
CcR3KO	Female	0	0	0	0	0	0	0	0	0	5	5	8.333333333	0	10 mg/kg FBZ (s.c., single dose)
CcR3KO	Male	0	0	0	0	0	0	0	0	0	10	10		0	10 mg/kg FBZ (s.c., single dose)
CcR3KO	Female	0	0	0	0	0	0	0	0	0	15	15		0	10 mg/kg FBZ (s.c., single dose)
CcR3KO	Female	0	0	0	0	0	0	0	0	0	20	20		0	10 mg/kg FBZ (s.c., single dose)
CcR3KO	Female	0	0	0	0	0	0	0	0	0	30	30		0	10 mg/kg FBZ (s.c., single dose)
CcR3KO	Female	11	5	6	0	0	0	0	0	0	5	5	9.25	5.5	10 mg/kg FBZ (s.c., single dose)
CcR3KO	Female	0	0	0	0	0	0	0	0	0	10	10		0	10 mg/kg FBZ (s.c., single dose)
CcR3KO	Female	0	0	0	0	0	0	0	0	0	15	15		0	10 mg/kg FBZ (s.c., single dose)
CcR3KO	Female	0	0	0	0	0	0	0	0	0	20	20		0	10 mg/kg FBZ (s.c., single dose)
CcR3KO	Female	0	0	0	0	0	0	0	0	0	30	30		0	10 mg/kg FBZ (s.c., single dose)
